# Supplementary material for: Significance of the Stability of Fusarium Head Blight Resistance in the Variety Registration, Breeding, and Genetic Research of Winter Wheat Using Disease Index, Fusarium-Damaged Kernels, and Deoxynivalenol Contamination
Source: Toxins (Basel). 2025 Jun 6;17(6):288. doi: 10.3390/toxins17060288 (PMC12197506; doi:10.3390/toxins17060288)
Supplement: Supplementary file 1 [file toxins-17-00288-s001.zip]

Archive with 2 entries (2 files):
- toxins-3532949-supplementary tables final.xlsx
- toxins-3532949-supplementary.pdf
