# Supplementary material for: Significance of the Stability of Fusarium Head Blight Resistance in the Variety Registration, Breeding, and Genetic Research of Winter Wheat Using Disease Index, Fusarium-Damaged Kernels, and Deoxynivalenol Contamination
Source: Toxins (Basel). 2025 Jun 6;17(6):288. doi: 10.3390/toxins17060288 (PMC12197506; doi:10.3390/toxins17060288)
Supplement: Supplementary file 1 [file toxins-17-00288-s001.zip › toxins-3532949-supplementary tables final.xlsx]

## Sheet: Tables
	Table S1.Disease index, % of the infected spikelets to the total number of spikelets. Basic data ot the genotype reactions to FHB resistance tests against four F. graminearum and F. culmorum isolates, 1990-1993 [14].
		Sgv/GT...	85.92	Bence	Zombor	Szõke	Ok-Sp	Bty-Mo*Kr	Mon-Ar	Ni-Kr*Dol	Kri-Mon	Arina	SVP 75059-28	SVP72059-32	SVP 72017	SVP 72005	Copain	Rechsler	RC103	82F328	81F349	Mean
	Gomba	1	2	3	4	5	6	7	8	9	10	11	12	13	14	15	16	17	18	19	20
15	39.01	58	46.3333	64.5	46.8333	25.1667	16.8333	30.1667	23.3333	35.3333	17.3333	18.3333	30.5	37.3333	19.8333	38.8333	30.3333	39.3333	27.1667	17.1667	48.8333	33.575
23	39.01	1.5	4.33333	13.5	10	1	0.833333	3.75	2	3.08333	3.25	0	0	3.33333	0.166667	2.41667	2.66667	0	2.83333	1.83333	1.83333	2.91667
31	39.01	7.33333	1.33333	4	13.6667	3.5	3.83333	11	2.66667	3.33333	2.33333	2.83333	2	3	4.16667	8.5	2.5	1.5	2.33333	2.66667	0	4.125
7	89.4	25.5	17	31.25	45.5	35	61	73.25	81.25	74.25	45.75	24.25	17.25	35.75	18.75	62.5	32.75	59.75	20.25	24	14.5	39.975
13	89.4	41	18.1667	23.6667	31.5	18.8333	14.6667	16	13	21.5	7	9.16667	17.1667	19	12.1667	23	18.6667	23.5833	14.1667	9.16667	22.3333	18.6875
21	89.4	2.5	3.66667	6.16667	25.5	0.416667	0.833333	4.08333	3.66667	3.66667	3.25	0.416667	0	2.16667	0	6	4.83333	0.416667	1.83333	4.16667	1.16667	3.7375
29	89.4	12	4.16667	5.16667	28	21.3333	8.5	16.3333	6.5	14.8333	7	3	3	24.6667	2.83333	26.6667	12.8333	1.5	9.66667	4.16667	1.5	10.6833
7	207	29.6667	15	29.6667	45.25	30.6667	64.1667	51.75	68.75	60.6667	40	15.75	11.5833	25.6667	5	13.25	30.8333	46.25	21.75	20.75	9.83333	31.8125
14	207	57.5	37.1667	60.5	63.3333	26.5	17.3333	17.5	17.5	25.1667	15.8333	16.3333	22	30.5	13	30.3333	26.8333	28	13.8333	10.8333	44.5	28.725
22	207	1.5	3.08333	15.8333	24.8333	0	2.16667	3.25	2.66667	2.16667	1.58333	0	0.333333	0.333333	3.66667	5.08333	2.33333	0	1.5	3.08333	3	3.82083
30	207	9.5	2.5	5.33333	22.6667	11	5.16667	14.8333	2.83333	3	5.5	2	1.66667	10.5	2	11.5	6	4.16667	7.33333	3	1.5	6.6
5	223	21.5833	18.1667	27.1667	46.3333	35.0833	61.0833	66.5833	70.4167	71.0833	42.3333	24.6667	19	43.1667	16.6667	75	32.8333	57.5833	28.5833	28.3333	11.1667	39.8417
12	223	13.8333	7.66667	16.3333	28.1667	11.6667	6.5	11	11.1667	6.66667	8.5	6.5	15	11.3333	3.5	17.1667	11.5	20.1667	9.5	7.5	5.83333	11.475
20	223	1.5	2.41667	14.5833	18.8333	0.416667	1.16667	3.83333	4.33333	3.5	1.41667	1	0	2	0	4.75	2.83333	0.416667	0.333333	6.16667	3	3.625
28	223	19	19	15.1667	38.5	43	43	36.8333	19.1667	31.3333	19.8333	5.83333	26.5	47.6667	9.5	31.3333	22.3333	5	29.6667	18.3333	4.66667	24.2833
1	12216	3.75	10.8333	5.75	9.16667	5.83333	9.58333	8.58333	14.5	6.33333	9.66667	2.41667	2.5	2.5	2.5	14.1667	4.41667	4.41667	1.25	2.83333	3.41667	6.22083
8	12216	20.1667	8.5	14.8333	17.5	7.5	5.16667	7.83333	6.5	8.5	11.1667	7.66667	6.66667	9	4.33333	12.8333	9.66667	11.8333	11	5.5	12.5	9.93333
16	12216	0.166667	1.58333	0	0.333333	0	2	6.16667	2.25	3.08333	1.58333	0	0	2.83333	0.416667	4.91667	0.833333	0	2.16667	1	1.5	1.54167
24	12216	10.8333	10.6667	3.33333	11.6667	38.8333	19.8333	17	18.5	4.83333	19	2.83333	4	37.3333	6.16667	24.6667	10.6667	13.3333	13.3333	12.3333	1.83333	14.05
3	12375	17.4167	12	20.9167	39.4167	18	53.5833	53	65.25	68.25	41.3333	23.4167	12	28.1667	8.58333	58.1667	18	38.1667	14	29.0833	7.75	31.325
10	12375	71.5	37.1667	73	68.3333	30.1667	16.5	12.5	23	22.1667	20	15.6667	34.8333	39.3333	12	30.6667	19.6667	34.1667	24.3333	17	60	33.1
18	12375	9.83333	21.25	17.4167	28.1667	8	26.6667	47.4167	44.3333	43.0833	30.5833	1	19.4167	45	25.5833	52.6667	26	17.4167	19.8333	33.9167	11.8333	26.4708
26	12375	9.83333	5.66667	8.16667	20	10.8333	11.8333	9	10	2	2	6	5.83333	15	3.83333	25.1667	12.3333	3.5	8	1.5	5.16667	8.78333
2	12377	29.4167	27.9167	21.6667	50	41.5	53.4167	60.5	78.5833	74.9167	45	28	18.4167	39.4167	10.6667	58.5833	28.1667	45.75	35	30.5	19.25	39.8333
9	12377	11.5	7.83333	13.6667	8	8.66667	10.1667	9	5.66667	8.16667	11.5	7.33333	11.3333	15.6667	5	14	14.1667	12.8333	9.33333	4.16667	11.1667	9.95833
17	12377	2.5	8.25	6	14	3.91667	21.1667	27.9167	27.8333	36.5833	27.4167	0.5	8.5	23.5	12.8333	28.6667	15	19.25	15.1667	18.3333	2.5	15.9917
25	12377	2.5	2.5	3.5	5.33333	11	6	3	3.66667	3	2.66667	1.5	1.5	3.5	1	8.33333	14.1667	6.16667	3	4.83333	2	4.45833
4	12551	16.0833	18.4167	25.5	45.4167	31.25	56.3333	45.6667	52.5	51.5	27.5	21.75	19.4167	38	9.41667	69	22.75	39.6667	35.0833	23.75	14.6667	33.1833
11	12551	36.5	13.6667	29.3333	49.1667	11.5	10.1667	6.5	10.8333	7.16667	12.5	8.33333	16.1667	19.5	5.33333	19	12	15.3333	11.1667	7.5	23.3333	16.25
19	12551	2.33333	5.83333	4.08333	6.5	0	3.66667	16	22.6667	8.66667	4.5	0.333333	2.33333	13.8333	2.58333	14.9167	2.66667	5.41667	0.666667	10.5	4.66667	6.60833
27	12551	8.83333	4	3.5	10.5	25.5	9	22.3333	9.16667	6.16667	9.5	6.83333	2	5.33333	3.66667	20.1667	6.66667	3.16667	3.5	7	0	8.34167
Mean		17.3776	12.4401	18.3281	27.388	16.2839	19.6302	22.487	22.8906	22.5937	15.8385	8.58333	10.7161	20.2292	7.47396	25.8516	14.7891	17.9714	12.987	12.1849	11.7266	17.0946
	Table S2. Correlation analysis of the data Table 1 showing the genotype correlations between epidemic situations, 1990-1993. [14]
	Isolates	39.01	39.01	39.01	89.4	89.4	89.4	89.4	207	207	207	207	223	223	223	223	12216	12216	12216	12216	12375	12375	12375	12375	12377	12377	12377	12377	12551	12551	12551
	39.01	0.22
	39.01	0.22	0.4
	89.4	-0.15	0.03	0.35
	89.4	0.82	0.32	0.45	0
	89.4	0.33	0.68	0.72	0.17	0.4
	89.4	0.15	0.28	0.68	0.35	0.38	0.54
	207	-0.13	0.13	0.23	0.84	0.05	0.21	0.18
	207	0.91	0.67	0.38	-0.16	0.85	0.56	0.28	-0.05
	207	0.47	0.85	0.62	0.04	0.4	0.9	0.35	0.11	0.67
	207	0.25	0.44	0.87	0.27	0.47	0.73	0.85	0.22	0.42	0.58
	223	-0.18	0.01	0.38	0.97	-0.01	0.19	0.47	0.75	-0.2	0.04	0.33
	223	0.49	0.48	0.58	0.21	0.6	0.7	0.48	0.17	0.6	0.64	0.67	0.25
	223	0.49	0.88	0.57	0.12	0.36	0.87	0.35	0.18	0.65	0.96	0.54	0.11	0.62
	223	-0.12	0.15	0.43	0.34	0.1	0.27	0.78	0.35	-0.02	0.12	0.63	0.44	0.2	0.12
	12216	0.01	0.22	0.34	0.66	0.01	0.33	0.31	0.48	0.07	0.25	0.26	0.65	0.22	0.27	0.24
	12216	0.78	0.5	0.42	-0.08	0.82	0.5	0.31	-0.03	0.84	0.5	0.49	-0.08	0.63	0.48	-0.08	0.04
	12216	-0.11	-0.01	0.34	0.58	-0.13	0	0.42	0.27	-0.27	-0.13	0.28	0.65	-0.14	-0.06	0.43	0.47	-0.15
	12216	-0.23	-0.13	0.13	0.3	-0.06	-0.05	0.63	0.2	-0.17	-0.21	0.44	0.4	0.11	-0.17	0.69	0.28	-0.13	0.31
	12375	-0.21	0.04	0.35	0.95	-0.06	0.22	0.36	0.78	-0.19	0.08	0.23	0.95	0.15	0.18	0.35	0.68	-0.09	0.6	0.25
	12375	0.9	0.59	0.24	-0.27	0.8	0.44	0.16	-0.14	0.95	0.58	0.32	-0.31	0.56	0.57	-0.08	-0.06	0.83	-0.35	-0.17	-0.29
	12375	-0.16	0.11	0.34	0.66	-0.15	0.22	0.47	0.37	-0.24	0.07	0.27	0.73	0.06	0.16	0.45	0.53	-0.2	0.79	0.34	0.71	-0.32
	12375	0.24	0.27	0.62	0.25	0.41	0.51	0.8	0.04	0.37	0.41	0.71	0.38	0.56	0.38	0.55	0.44	0.36	0.32	0.47	0.25	0.27	0.34
	12377	-0.18	0.02	0.33	0.94	0	0.23	0.45	0.82	-0.16	0.02	0.31	0.93	0.18	0.12	0.45	0.68	-0.05	0.6	0.38	0.94	-0.25	0.65	0.28
	12377	0.46	0.19	-0.04	0.01	0.38	-0.06	0.28	-0.08	0.37	-0.03	0.18	0.09	0.35	-0.01	0.18	-0.05	0.45	0.1	0.24	-0.06	0.37	0.05	0.4	-0.09
	12377	-0.32	-0.03	0.18	0.8	-0.24	0.1	0.33	0.59	-0.4	-0.08	0.14	0.84	-0.01	0	0.38	0.49	-0.24	0.7	0.3	0.84	-0.47	0.89	0.11	0.78	0.02
	12377	-0.08	-0.01	0.09	0.2	0.11	0.15	0.44	0.16	0.02	0.02	0.3	0.27	0.28	0.06	0.32	0.18	0.02	-0.02	0.45	0.1	-0.11	0.07	0.46	0.17	0.32	0.08
	12551	-0.11	0.09	0.41	0.85	0.05	0.28	0.57	0.63	-0.1	0.15	0.42	0.94	0.33	0.2	0.56	0.65	-0.01	0.63	0.44	0.88	-0.19	0.67	0.56	0.87	0.13	0.73	0.29
	12551	0.74	0.59	0.51	-0.15	0.8	0.7	0.37	-0.03	0.91	0.73	0.58	-0.15	0.74	0.68	0.08	0.06	0.86	-0.29	-0.09	-0.14	0.91	-0.18	0.48	-0.12	0.32	-0.33	-0.01	-0.02
	12551	-0.04	0.08	0.26	0.67	-0.08	0.17	0.3	0.41	-0.13	0.05	0.18	0.67	0.11	0.19	0.22	0.59	-0.14	0.68	0.31	0.68	-0.15	0.84	0.29	0.67	-0.07	0.68	-0.04	0.59	-0.09
	12551	-0.19	-0.03	0.57	0.46	0.04	0.15	0.64	0.25	-0.1	0.01	0.6	0.5	0.18	0.04	0.54	0.47	-0.02	0.46	0.63	0.41	-0.21	0.3	0.48	0.48	-0.04	0.24	0.45	0.49	-0.07	0.28
	P = 0.001	P = 0,01	P = 0.05
	Table S3. Basic data ot the genotype reactions to FHB resistance tests against four F. graminearum and F. culmorum isolates, 1990-1993. FDK, % of the visually infected grains in the grains from the inoculated heads [14].
	Issolates / years	Zombor	SVP 72005	Rechsler	SVP72059-32	Bence	Ok-Sp	Sgv/GT...	85.92	Copain	RC103	Mon-Ar	Ni-Kr*Dol	Bty-Mo*Kr	82F328	Szõke	SVP 72017	Kri-Mon	81F349	SVP 75059-28	Arina	Mean
		4	15	17	13	3	6	1	2	16	18	8	9	7	19	5	14	10	20	12	11
	12216FgH	6.66667	3.33333	6	18.6667	3	4	0.666667	4.33333	1.66667	21.6667	4	3.66667	0.666667	1	0	5	4.33333	1.33333	3.66667	1	4.73333
	12377FgH	83.3333	63.3333	80	60	48.3333	93.3333	43.3333	76.6667	63.3333	46.6667	43.3333	46.6667	66.6667	43.3333	30	63.3333	14.3333	40	23.3333	31.6667	53.05
	12375FcH	76.6667	30	70	50	53.3333	86.6667	63.3333	48.3333	66.6667	43.3333	23.3333	40	46.6667	33.3333	40	40	60	10	33.3333	10	46.25
	12551FcH	85	60	80	56.6667	63.3333	83.3333	50	38.3333	56.6667	63.3333	40	38.3333	53.3333	30	60	33.3333	20	18.3333	16.6667	23.3333	48.5
	223FcD	66.6667	70	83.3333	76.6667	38.3333	60	43.3333	56.6667	56.6667	70	50	53.3333	56.6667	40	40	25	20	36.6667	21.6667	13.3333	48.9167
	89.4FcF	90	30	80	50	86.6667	66.6667	20	30	50	71.6667	60	46.6667	23.3333	36.6667	68.3333	20	6.66667	16.6667	26.6667	6.66667	44.3333
	207FgD	46.6667	23.3333	56.6667	53.3333	30	33.3333	36.6667	15	53.3333	55	66.6667	76.6667	11.6667	33.3333	33.3333	20	13.3333	18.3333	11.6667	18.3333	35.3333
	89.01FcNL	65	40	65.1429	52.1905	46.1429	61.0476	36.7619	38.4762	49.7619	53.0952	41.0476	43.619	37	31.0952	38.8095	29.5238	19.8095	20.1905	19.5714	14.9048	40.1595
	12216FgH	9.33333	0.5	7	0.666667	1	0	4	0	0.666667	0.833333	1.23333	0.333333	2	0	2	0	0.333333	0.166667	0	1	1.55333
	12377FgH	4	6.66667	5.33333	4	4.66667	0	5.66667	0.166667	23.3333	1	3.66667	0.166667	1.33333	0.166667	0	0.2	3	0.333333	0.166667	0.5	3.21833
	12375FcH	90	66.6667	50	60	70	8.66667	66.6667	66.6667	7	63.3333	18.3333	6.66667	13.3333	5.33333	13.3333	1	43.3333	40	46.6667	20	37.85
	12551FcH	70	23.3333	6.83333	20	4	0	53.3333	0	0.666667	0.3	1	0.666667	2	0.333333	2	0	2	3.66667	0	0.666667	9.54
	223FcD	21.6667	41.6667	20	8.33333	3	0.5	0.666667	2.33333	1	1.33333	0.333333	0.833333	0.333333	8.33333	1.66667	0.333333	3.66667	0	5.33333	0.333333	6.08333
	89.4FcF	33.3333	56.6667	23.3333	30	3	1	66.6667	11.6667	4	6.66667	3	8.33333	12.6667	30	2.66667	3.83333	10	7.66667	7.33333	0	16.0917
	207FgD	70	63.3333	23.3333	40	46.6667	2.16667	46.6667	30	11.6667	0.833333	20	26.6667	23.3333	23.3333	13.3333	43.3333	11.6667	30	10	0	26.8167
	89.01FcNL	71.6667	73.3333	56.6667	73.3333	66.6667	2.33333	66.6667	46.6667	33.3333	5.66667	46.6667	20	23.3333	46.6667	7.33333	56.6667	43.3333	8.33333	46.6667	13.5	40.4417
	12216FgH	1	6.66667	5.66667	2.66667	1	5	1.66667	1	1	1.66667	3.66667	2.33333	2.33333	10	2.33333	1.33333	1	0.333333	0.333333	4.33333	2.76667
	12377FgH	50	46.6667	80	53.3333	30	76.6667	21.6667	40	26.6667	21.6667	43.3333	40	36.6667	46.6667	13.3333	23.3333	53.3333	16.6667	26.6667	8.33333	37.75
	12375FcH	88.3333	86.6667	76.6667	73.3333	56.6667	63.3333	36.6667	73.3333	63.3333	33.3333	56.6667	53.3333	76.6667	76.6667	23.3333	43.3333	60	65	43.3333	3.66667	57.6833
	12551FcH	30	43.3333	25	18.3333	33.3333	30	4	20	2.66667	6.66667	18.3333	15	16.6667	6.66667	4	1.66667	4	1	3	3.33333	14.35
	223FcD	56.6667	46.6667	4	3.66667	20	6.66667	1.66667	3	2.33333	1.33333	6.66667	2	3	4.33333	1	1.33333	3.33333	1.66667	0.666667	2	8.6
	89.4FcF	66.6667	56.6667	2.66667	5	43.3333	6.33333	4	2.66667	2.66667	1	4.66667	1.33333	2	0.333333	5	1.33333	2.33333	1.33333	0.333333	4	10.6833
	207FgD	63.3333	23.3333	6.66667	3.66667	18.6667	5	9.33333	2	1	2.33333	0.666667	2.66667	2	1	1	1	4.33333	10.3333	0.333333	4.33333	8.15
	89.01FcNL	1.66667	28.3333	3	3.33333	6.66667	4.66667	1.66667	1	0.666667	1	1.66667	1.66667	1	0.666667	1	1	2.66667	1.33333	1	2.66667	3.33333
	12216FgH	0.166667	8.33333	0.2	0.233333	0	0.166667	0	0.166667	0	0.333333	0.5	0	0.833333	0.666667	20	0.4	0.166667	0	0	0	1.60833
	12377FgH	0	4.33333	0.0333333	0.366667	0	0	0	0	0	0	0	0	0	0	0.666667	0.333333	0	0	0	0	0.286667
	12375FcH	1	7	0.0333333	0.4	0	0.166667	0	0	0	0.166667	0.5	0	0.333333	0	0.5	0	0	0	0	0	0.505
	12551FcH	0.5	1	0	0.0666667	0	0	0	0	0.166667	0.166667	0.5	0	1.33333	0	0.5	0	0	0	0	0	0.211667
	223FcD	5.33333	43.3333	0.433333	11.6667	0.833333	1	0.333333	0.5	16.6667	10	2.66667	18.3333	6.66667	0.333333	46.6667	0.433333	1.13333	0.333333	1	1.5	8.45833
	89.4FcF	2.66667	28.3333	0.233333	0.0666667	0.166667	0	0.233333	0	0	2	0	0.5	20	0.666667	0.333333	0	0.0333333	0	0	0.0666667	2.765
	207FgD	4	25	0.233333	0	0	0	0	0	0	0.0333333	0	0.5	3.66667	0	0.666667	0.233333	0	0	0	0	1.71667
	89.01FcNL	0.166667	5	0.0666667	0	0	0	0.1	0	0	0.366667	0	0.666667	0	0	0	0	0	0	0	0	0.318333
	Mean	39.4219	34.776	28.7045	25.9372	24.3378	21.939	21.4301	19.0305	18.654	18.3374	17.5765	17.2173	17.1094	15.9665	14.7857	13.0403	12.7545	10.9278	10.9189	5.92098	19.4393
	LSD 5%
	Table S4 . Correlation analysis of the FDK data in Table 3 showing the epidemic correlations across genotypes, 1990-1993 [14].
	FDKB115:XB115:AA115	12216FgH	12377FgH	12375FcH	12551FcH	223FcD	89.4FcF	207FgD	89.01FcNL	12216FgH	12377FgH	12375FcH	12551FcH	223FcD	89.4FcF	207FgD	89.01FcNL	12216FgH	12377FgH	12375FcH	12551FcH	223FcD	89.4FcF	207FgD	89.01FcNL	12216FgH	12377FgH	12375FcH	12551FcH	223FcD	89.4FcF	207FgD	89.01FcNL
	12377FgH	0.144478
	12375FcH	0.139343	0.577903
	12551FcH	0.277559	0.726937	0.710756
	223FcD	0.49804	0.706115	0.453278	0.764217
	89.4FcF	0.33352	0.445954	0.493651	0.801865	0.595569
	207FgD	0.384267	0.203691	0.218541	0.422789	0.563464	0.604167
	89.01FcNL	0.4173	0.754014	0.715947	0.930607	0.8583	0.846893	0.637911
	12216FgH	0.0236458	0.374245	0.466647	0.586391	0.407486	0.492367	0.283981	0.54232
	12377FgH	-0.0682581	0.176514	0.333361	0.263442	0.267488	0.150537	0.292957	0.294445	0.134128
	12375FcH	0.393777	0.125362	0.217083	0.295021	0.337599	0.256354	-0.0495762	0.268295	0.456683	0.0235717
	12551FcH	0.065205	0.259843	0.371604	0.410272	0.289156	0.199759	0.136694	0.342933	0.729127	0.151521	0.627932
	223FcD	0.0768044	0.31623	0.0983118	0.379577	0.475214	0.191971	0.0262632	0.307297	0.392226	0.164643	0.475678	0.446891
	89.4FcF	0.0138098	0.15567	0.174713	0.219781	0.353324	-0.0960025	0.0377891	0.160373	0.38865	0.151998	0.508058	0.739187	0.616551
	207FgD	-0.0313857	0.335307	0.1285	0.270003	0.280903	0.142678	0.0151564	0.237672	0.426712	0.0957616	0.542897	0.715562	0.588493	0.653631
	89.01FcNL	0.0861756	0.177886	0.218534	0.146523	0.203209	0.0903876	0.0308786	0.180007	0.352988	0.253363	0.550076	0.556563	0.55415	0.630368	0.769619
	12216FgH	-0.118156	0.174981	-0.0907557	0.147	0.224274	0.0501311	0.12907	0.120108	-0.023594	-0.102364	-0.270228	-0.102328	0.425568	0.301862	-0.039855	0.0605337
	12377FgH	0.173073	0.572403	0.603634	0.493597	0.573348	0.364668	0.266412	0.593556	0.286285	0.0185602	0.103592	0.0938164	0.415822	0.185246	0.106112	0.277507	0.429937
	12375FcH	0.0495001	0.579326	0.362935	0.339776	0.594829	0.222544	0.0773422	0.442177	0.249239	0.215068	0.27499	0.265179	0.552752	0.364644	0.526283	0.467517	0.226848	0.677661
	12551FcH	0.0917984	0.619155	0.344563	0.65246	0.601108	0.512668	0.157654	0.602426	0.290473	0.0398904	0.430253	0.2929	0.66105	0.297519	0.514966	0.414338	0.299447	0.607128	0.600233
	223FcD	0.00810607	0.371714	0.205996	0.470795	0.331249	0.360644	0.0280417	0.370393	0.502195	0.144037	0.550887	0.664345	0.777415	0.4516	0.727943	0.505185	0.116412	0.240619	0.502592	0.71146
	89.4FcF	-0.0113831	0.314381	0.201899	0.482002	0.266793	0.410061	-0.00400562	0.353698	0.457882	0.157112	0.590457	0.62424	0.707422	0.395668	0.738692	0.519677	0.0346847	0.150972	0.413854	0.726797	0.970265
	207FgD	0.0247514	0.351568	0.30404	0.465985	0.260323	0.399214	0.0530313	0.386612	0.696803	0.0875344	0.616043	0.799595	0.570325	0.39567	0.704616	0.434463	-0.0957904	0.166182	0.409747	0.526173	0.908388	0.887285
	89.01FcNL	-0.0372041	0.153564	-0.101335	0.213569	0.260409	-0.0305732	-0.132396	0.0688644	-0.0892609	0.141527	0.298772	0.164924	0.791156	0.4726	0.445466	0.350936	0.369875	0.19611	0.314892	0.658387	0.608381	0.612197	0.284537
	12216FgH	-0.205924	-0.191301	-0.144153	0.1713	0.00598645	0.150839	-0.0809959	-0.0185862	-0.000320324	-0.0882746	-0.117091	-0.0303743	0.216953	0.0388754	0.0154998	-0.17719	0.125865	-0.228547	-0.213041	0.0293923	0.112966	0.140648	-0.0228112	0.285416
	12377FgH	-0.0385305	0.093757	-0.197705	0.144095	0.245212	-0.104665	-0.141503	0.000392089	-0.107698	0.125962	0.204416	0.157035	0.784498	0.489731	0.437273	0.306101	0.355061	0.0694964	0.259805	0.499663	0.549063	0.52203	0.215585	0.948237	0.467717
	12375FcH	-0.0219893	0.161889	-0.147854	0.211352	0.313227	-0.0386018	-0.0950863	0.0767081	0.000912691	0.144908	0.283011	0.261334	0.836735	0.524828	0.486554	0.336597	0.354125	0.13422	0.35147	0.588611	0.670697	0.624818	0.351594	0.951701	0.382395	0.977901
	12551FcH	-0.133182	0.189375	-0.0812856	0.276175	0.305895	0.0328309	-0.112122	0.116027	0.178205	0.0794006	0.00385769	0.172492	0.390516	0.215218	0.263458	0.0424589	0.123445	0.00501253	0.319681	0.373218	0.429616	0.376267	0.241569	0.419529	0.388031	0.502042	0.573359
	223FcD	-0.035357	-0.070662	-0.12374	0.246163	0.250104	0.151048	0.14552	0.122673	-0.0632412	0.180303	-0.0574595	0.0337968	0.420541	0.172824	0.138156	-0.0841038	0.138007	-0.160149	-0.0321818	0.198394	0.28047	0.283099	0.0554691	0.533416	0.848371	0.693842	0.635915	0.50013
	89.4FcF	-0.108877	0.207222	-0.13121	0.179787	0.300146	-0.170131	-0.258639	0.0113821	-0.00421382	0.0727938	0.122881	0.139115	0.623382	0.422718	0.364836	0.172172	0.282792	0.0856741	0.396955	0.494401	0.48938	0.443724	0.212766	0.752484	0.257866	0.779011	0.818083	0.844162	0.490403
	207FgD	-0.0751862	0.187886	-0.131389	0.202041	0.298945	-0.0823714	-0.153133	0.0556825	0.026437	0.140669	0.270631	0.268219	0.834777	0.532049	0.50536	0.328156	0.336048	0.125985	0.384217	0.585704	0.678853	0.631229	0.371779	0.938438	0.340507	0.960446	0.988502	0.623022	0.603491	0.877136
	89.01FcNL	-0.0126336	0.114533	-0.180205	0.142995	0.290017	-0.0937906	-0.0524096	0.0371067	-0.084332	0.134375	0.245935	0.182467	0.795218	0.513093	0.433538	0.282431	0.354418	0.106322	0.29745	0.540873	0.583965	0.545101	0.261066	0.953111	0.3175	0.967612	0.974674	0.476433	0.619721	0.793561	0.97035
	P = 0.001	P = 0,01	P = 0.05
	1	2	3	4	5	6	7	8	9	10	11	12	13	14	15	16	17	18	19	20
DON	Table S5. Basic data ot the genotype reactions to FHB resistance tests against four F. graminearum and F. culmorum isolates, DON contamination, mg/kg in the grains from the inoculated groups of heads.1990-1993 [14].
	Isolates / Genotypes	Sgv/GT.	85.92	Bence	Zombor	Szőke	Ok-Sp	Bty-MonxBa	Mon-Ar	Ni-KrxDol	Kr-Mon	Arina	SVP 75059-28	SVP 75059-32	SVP 72017-17	SVP 72005-3-1	Copain	Rechsler	RC103	82F328	81.F379	Mean
	12216FgH	0.07	0.14	0.15	0.14	0.1	0.28	0.39	1.18	0.21	0.18	0.14	0.2	0.13	0.07	0.14	0.27	0.29	0.13	0.15	0	0.218
	12377FgH	4.72	7.05	4.44	14.24	4.59	14.25	7.56	5.13	2.91	3.62	2.97	6.04	6.97	6.27	6.83	7.3	11.84	9.25	2.03	1.19	6.46
	12375FcH	2.77	5.09	2.66	7.34	4.22	8.85	5.1	3.99	1.83	1.85	0.49	3.49	4.61	2.36	2.47	4.63	8.71	1.81	1.64	0.28	3.7095
	12551FcH	4.12	6.8	4.36	7.92	4.42	7.05	5.27	4.15	1.52	2.54	1.33	2.15	3.06	1.19	5.08	7.79	12.25	4.37	0.61	1.31	4.3645
	223FcD	2.13	8.2	4.08	9.6	4.59	5.3	5.93	7.49	3.55	3.02	1.56	1.69	7.73	2.27	5.92	5.79	10.88	7.52	1.53	1.7	5.024
	89.4FcF	0.4	0.28	0.08	3.01	0	0.42	0	0.43	0	0.27	0.21	4.31	0.21	0	0.43	0.21	3.93	0.44	0	0	0.7315
	207FgD	3.57	0.7	0.4	4	1.5	1.51	0.61	0.42	1.61	0.88	0.22	0.27	7.46	0.61	1.38	3.42	7.72	5.2	0.43	0.55	2.123
	12375FcH	0	13.51	13.06	31.07	0	0	25.29	0	0	0	0	0	0	8.91	22.56	0	0	0	23.83	0	6.9115
	12216FgH	0.7	0	0.2	5.3	0.3	0	0	0	0	0	0.1	0	0.3	0.1	0.1	0	0	0	0.3	0	0.37
	12377FgH	0.5	0.2	0.7	1.9	0.2	0	0	0	0	0	0	0.2	0.2	0.4	0	0.2	0	0.2	0.2	0.2	0.255
	12375FcH	5.4	9.7	3.1	19.2	1.8	0	0	0	0	0	0	2.7	0.9	0.1	1	0	3	1.5	0.7	2.2	2.565
	12551FcH	10.6	0.1	1.9	10.7	0	0	0.3	0.6	0	0	0	1.1	0.3	0	0.1	0	0	0	0.3	0.7	1.335
	223FcD	0.2	0	0.3	1	0.5	0	0	0	0	0	0	0.4	0.2	0.3	0.2	0	0.7	0.2	0	0.1	0.205
	89.4FcF	7	0	0.7	5.7	1	0.2	0	0.7	0	0.8	0.1	1.4	2.5	0.7	0.7	0	0.6	0.5	0.5	0.8	1.195
	207FgD	1.9	0.4	0.7	7.2	1.1	0.1	0.3	0	0	0	0	0.6	0.1	0	0.1	0.5	0.3	0.4	0.4	0.6	0.735
	89.01FcNL	1.9	4	5.1	14.1	0.8	0.1	0.3	0.2	1.1	0.8	0.8	1.2	0.3	2	0.5	0.2	1.3	0.7	1.6	0.2	1.86
	12216FgH	0	0	0	0	2.51	0.88	3.7	0	1.66	0	0	2.24	4.54	0	1.7	0	0	1.2	0	0	0.9215
	12377FgH	0	0	0	0	0	0	0	0	0	0	0	0	0	0	0	0	0	0	0	0	0
	12375FcH	7.09	0	0	19.26	0	0	0	2.74	0	0	0	1.14	1.2	0	3.53	0	0	0	0	0	1.748
	12551FcH	0.95	0	0	0	0	0	14.19	1.96	5.12	0	0	0	0	0	0	0	0	0	0	0	1.111
	223FcD	0	10.68	1.23	13.48	22.18	4.68	14.93	0	8.44	2.41	0	2.28	12.94	1.74	1.56	4.52	0	10.85	0	0	5.596
	89.4FcF	2.04	0	0	5.19	4.63	0	0	0	0	0	0	0	4.54	0	0.32	0	0	0	0	0	0.836
	207FgD	0	0	0	4.83	0	0	5.69	0	0	0	0	0	1.11	1.64	0	0	0	0	0	0	0.6635
	89.01FcNL	0	0	0	1.27	0	0	0	0	0	0	0	0	0	0	0	0	0	0	0	0	0.0635
	Mean	2.33583	2.78542	1.79833	7.76875	2.26833	1.8175	3.73167	1.20792	1.16458	0.682083	0.33	1.30875	2.47083	1.19417	2.27583	1.45125	2.56333	1.84458	1.42583	0.409583	2.04173
	Table S6 . Correlation analysis of the DON data of Table 5 showing the epidemic correlations across genotypes, 1990-1993 [14].
	Isolates / Genotypes	12116FgH	12377FgH	12375FcH	12551FcH	223FcD	89.4FcF	207FgD	12375FcH	12216FgH	12377FgH	12375FcH	12551FcH	223FcD	89.4FcF	207FgD	89.01FcNL	12216FgH	12375FcH	12551FcH	223FcD	89.4FcF	207FgD
	12377FgH	0.0807069
	12375FcH	0.231716	0.864619
	12551FcH	0.166333	0.773546	0.840314
	223FcD	0.316937	0.721537	0.715274	0.812163
	89.4FcF	0.0354026	0.487107	0.482158	0.452988	0.333447
	207FgD	-0.119265	0.508611	0.451642	0.544534	0.644933	0.344395
	12375FcH	-0.0957473	0.205793	0.128869	0.109279	0.185744	0.0257569	-0.194178
	12216FgH	-0.118623	0.4609	0.323716	0.255317	0.329886	0.369789	0.212269	0.531804
	12377FgH	-0.227947	0.36679	0.219098	0.187385	0.220869	0.306327	0.155517	0.503586	0.925103
	12375FcH	-0.195644	0.444689	0.366206	0.386536	0.419572	0.432944	0.192207	0.488885	0.864174	0.858443
	12551FcH	-0.143727	0.247231	0.164254	0.166859	0.0706351	0.272889	0.197858	0.292862	0.76301	0.782852	0.735113
	223FcD	-0.207301	0.509996	0.444037	0.449682	0.425309	0.698664	0.4479	0.25082	0.698456	0.701433	0.66231	0.510273
	89.4FcF	-0.186747	0.199769	0.135415	0.092301	0.0560429	0.266894	0.341834	0.145389	0.666268	0.676352	0.623404	0.945588	0.509043
	207FgD	-0.158892	0.44094	0.323558	0.295687	0.299481	0.398544	0.205683	0.484664	0.978238	0.936602	0.894217	0.824924	0.724124	0.719773
	89.01FcNL	-0.170089	0.407704	0.293573	0.275454	0.327322	0.363201	0.0920646	0.589156	0.916024	0.945377	0.918787	0.692551	0.679518	0.542461	0.905418
	12216FgH	-0.0463219	0.0591649	0.109699	-0.110963	0.12417	-0.0355736	0.225906	0.0161957	-0.146679	-0.229229	-0.241368	-0.229854	-0.0194012	-0.0622499	-0.170558	-0.282966
	12375FcH	-0.0152981	0.434386	0.291018	0.259478	0.31417	0.380174	0.216984	0.480064	0.947108	0.862188	0.834538	0.866937	0.642014	0.794851	0.941296	0.832724	-0.154087
	12551FcH	0.271437	-0.0297606	0.063798	-0.0129137	0.0409703	-0.180044	-0.176855	0.306632	-0.102487	-0.191761	-0.180228	-0.0699884	-0.255163	-0.157954	-0.102865	-0.14758	0.465557	-0.0948283
	223FcD	-0.138874	0.273533	0.294722	0.172324	0.386314	-0.101544	0.213101	0.177878	0.284116	0.212883	0.274019	0.0232826	0.252947	0.0532627	0.299294	0.216259	0.61664	0.158233	0.320548
	89.4FcF	-0.205629	0.249707	0.281001	0.127794	0.294643	0.118779	0.42935	0.147919	0.648122	0.584322	0.52368	0.520153	0.597081	0.639524	0.647409	0.483438	0.373459	0.609265	-0.149981	0.634877
	207FgD	0.0346208	0.388499	0.320001	0.172775	0.288355	0.122612	0.0534937	0.654715	0.580796	0.498102	0.420454	0.35969	0.33362	0.268704	0.5434	0.497178	0.321916	0.510185	0.642484	0.461015	0.346428
	89.01FcNL	-0.0755194	0.501401	0.350642	0.286711	0.374884	0.403476	0.188322	0.533454	0.988516	0.898354	0.854592	0.684275	0.687025	0.567689	0.957329	0.913197	-0.156499	0.918291	-0.0791059	0.285797	0.580239	0.59963
	P = 0.001	P = 0,01	P = 0.05
	Table S7. Wheat FHB resistance tests, summary of ranks of means, variances and stability indexes for FHB traits DI, FDK and DON content, 1990-1993. [14].
	Genotype	Genotypes	Disease index				FDK			DON
	code		Mean		Variance	Stability	Mean	Variance	Stability	Mean	Variance	Stability	Mean	Variance
	11	Arina		2	2	2	1	1	1	1	2	3	1.67	0.5
	20	81F379		4	10	5	3	3	4	2	1	1	3.67	7.5
	12	SVP 75059-28		3	4	3	2	2	3	7	4	5	3.67	2.5
	14	SVP 72017		1	1	1	5	5	7	5	7	8	4.44	7.8
	10	Kri-Mon		9	9	12	4	4	6	3	3	7	6.33	10
	16	Copain		8	5	7	12	11	8	9	8	9	8.56	4.3
	19	82F328		5	3	4	7	7	9	8	18	16	8.56	26.8
	5	Szõke		10	8	9	6	6	5	13	16	13	9.56	14.3
	1	Sgv/GT...		11	14	10	14	14	2	15	9	2	10.11	25.4
	18	Renan (RC103)		7	6	6	11	15	14	12	11	12	10.44	11.3
	9	Ni-Kr*Dol		17	19	20	9	9	11	4	6	6	11.22	35.9
	8	Mon-Ar		18	20	19	10	10	13	6	5	4	11.67	38.3
	2	85.92		6	7	8	13	13	15	18	14	18	12.44	20.3
	3	Bence		13	13	11	16	16	16	10	10	11	12.89	6.6
	13	SVP72059-32		15	11	13	17	17	17	16	12	10	14.22	7.7
	7	Bty-Mo*Kr		16	17	16	8	8	12	19	19	19	14.89	20.1
	6	Ok-Sp		14	18	18	15	18	18	11	13	15	15.56	6.8
	15	SVP 72005		19	16	17	19	12	10	14	17	17	15.67	9.5
	17	Rechsler		12	15	15	18	19	20	17	15	14	16.11	6.6
	4	Zombor		20	12	14	20	20	19	20	20	20	18.33	0.5
		Mean		10.5	10.5	10.5	10.5	10.5	10.5	10.5	10.5	10.5	10.5
	Correlation matrix from the summary rank table for the three traits, 1990-1993). (Mesterhazy et al. 1999)
			DI			FDK			DON
			Mean	Variance	Stability	Mean	Variance	Stability	Mean	Variance
	DI	Variance	0.858***
		Stability	0.923***	0.944***
	FDK	Mean	0.702***	0.517*	0.578*
		Variance	0.613**	0.481*	0.529*	0.942***
		Stability	0.586**	0.472*	0.574**	0.765***	0.843***
	DON	Mean	0.497*	0.301	0.352	0.733***	0.720***	0.593**
		Variance	0.472*	0.212	0.319	0.616**	0.572**	0.563**	0.837***
		Stability	0.389	0.131	0.29	0.545*	0.514*	0.646**	0.739***	0.917***
	*** P = 0-.001, ** P = 0.01, * P = 0.05. Bold black printing: good and stable resistance for all traits, red bold: very high susceptibility with stable performance.
	Bold printed genotypes good resistance and high stability, red printed genotypes: highly susceptible and stable .
	Table S8. FHB resistance tests in winter wheat genotypes, 1994-1996, disease index in 24 epidemic situations to isolates of F. graminearum and F. culmorum [14].
	Isolate / Genotype	78.1.04	81.60-NB/Kő	Arina	Bence	Csaba	Góbé	HD84.42	Jbj-5o	Kende	Kincső	Őrség	P2118.89	P4371.88	Rechsler	RSt-MM/NB	RSztár	Sgv-GT...	Sgv-NB/MM-Sum3	Sgv-NB/MM-Sum3.252	Siouxland	SK8090	Sum3^2-81.60	Szőke	Zombor	Zugoly	Mean
		1	2	3	4	5	6	7	8	9	10	11	12	13	14	15	16	17	18	19	20	21	22	23	24	25
	40FgA	52.5	30.3333	4.16667	14.8333	16.5	40.3333	26.6667	27.6667	19.6667	40	42	13.3333	18.6667	24.5	14.1667	5	37.3333	0.666667	5.83333	15.3333	17.3333	6	28.5	38.8333	23.5	22.5467
	12377FgH	5.66667	18.5	1	8.66667	7.83333	17.6667	4.33333	8.83333	9.66667	13	13.6667	2	2.33333	5.5	4.53333	2.66667	7	0	1.83333	11.3333	6.83333	2.33333	9.83333	13.5	9.16667	7.508
	12375FcH	6	36.8333	1.16667	13.8333	43.8333	34.3333	19.1667	25.3333	25.6667	17.1667	34.8333	17.8333	25	18.3333	5	8.83333	28.5	4.83333	1.66667	26.3333	11	3	29.5	41.5	39.1667	20.7467
	12551FcH	28.6667	40.1667	2.5	19.8333	49.3333	40.6667	5.83333	44.3333	36.1667	27.1667	43.6667	20.8333	38	15.3333	2.66667	6	38.3333	1	2.83333	23	28.1667	7.16667	29.5	47.8333	37.5	25.46
	223FcD	58.5	44.8333	2.5	32	55.8333	58.8333	23.6667	50.8333	48.6667	63	49.5	31	22.6667	31	16.3333	12	42.1667	3.33333	5.83333	29.5	25.6667	13.3333	34.6667	33	45.8333	33.38
	89.4FcF	60.1667	47	1.33333	34.1667	34.6667	55.3333	35.5	53.5	44.6667	40.3333	56.3333	25.8333	30.1667	33.1667	17.5	8.83333	38.6667	4	1.83333	18	33.3333	11.8333	37.1667	51.1667	51	33.02
	207FgD	10.5	5	0	11.5	6.33333	8.5	2.5	11.5	9.5	7.83333	7.16667	4.33333	1.83333	5.33333	0	0	6	1	1.66667	6.5	8.33333	4.5	6.33333	12.8333	6.16667	5.80667
	44FgA	67.5	53.6667	3.66667	47	62.5	64.8333	34.8333	58.6667	55.3333	39.8333	59.8333	31.1667	30	41.6667	12.8333	19.3333	54.5	3.5	2.83333	48.8333	39	24.3333	48.3333	56.6667	54.1667	40.5933
	40FgA	51.6667	5	0	2.5	15.8333	11.6667	2.5	13.3333	3.33333	2.5	11.6667	9.16667	3.33333	11.6667	3.33333	5.41667	5.83333	0.833333	1.83333	5.83333	6.66667	4.16667	4.16667	5	8.33333	7.82333
	12377FgH	39.1667	6.66667	0	2.5	11.6667	10	2.5	19.1667	2.5	4.16667	15.8333	18.3333	10	12.5	0.833333	5	8.33333	1.66667	1.16667	4.16667	10	1.66667	0.833333	5.83333	20	8.58
	12375FcH	7.5	2.5	0	0	6.66667	5.83333	0	5	0.833333	0	4.16667	10	0	4.16667	0	0	4.16667	0	0	0.833333	3.33333	0.833333	0	1.66667	8.33333	2.63333
	12551FcH	10	5	0	1.66667	8.33333	8.33333	0	22.5	0	3.33333	2.5	5.83333	0.833333	9.16667	4.16667	0	5.83333	1.66667	0	7.5	6.66667	2.5	0	2.5	19.1667	5.1
	223FcD	81.6667	21.6667	2.5	2.5	43.3333	59.1667	3.33333	21.6667	4.16667	37.5	11.6667	8.33333	7.5	11.6667	25.8333	2.5	50	3.33333	10	13.3333	10	15	8.33333	9.16667	70	21.3667
	89.4FcF	31.6667	4.16667	0	0.833333	5	14.1667	0	12.5	0	4.16667	5.83333	2.5	0.833333	1.66667	5.83333	0	8.33333	0.833333	0	5	2.5	1.66667	0	5	9.16667	4.86667
	207FgD	8.33333	2.5	0	2.5	4.16667	8.33333	0	2.5	1.66667	2.5	9.16667	6.66667	1.66667	2.5	4.16667	0	4.16667	0	0	2.5	1.66667	3.33333	0	3.33333	5.83333	3.1
	44FcA	5	4.16667	0	0	5	32.5	0	10.8333	0.833333	0.833333	11.6667	6.66667	0	4.16667	5.83333	0	7.5	2.5	0.166667	1.66667	0.833333	2.5	0	2.5	42.5	5.90667
	40FgA	34.8333	21.1667	26.1667	61.6667	85	51.8333	71.6667	86.875	71.3333	43.3333	84.1667	36.1667	39	54.8333	9.16667	37.3333	69	4.16667	8.5	21.6667	21	55.3333	74.1667	94.1667	80.8333	49.735
	12377FgH	47.1667	18.1667	11.6667	17.6667	50.6667	46.6667	8.33333	42.5	38	31.5	38.8333	22.5	38.5	16.3333	4.66667	14.5	35.6667	0	8.16667	8.66667	19.1667	19.3333	37.5	68.5	45.6667	27.6133
	12375FcH	17	26	8.16667	18.6667	53.6667	30	13.6667	31.875	31	34.6667	41.5	22.1667	31.8333	26.3333	6.83333	9.33333	20.5	4.16667	7	10.1667	15	16.5	29.6667	53.3333	35.8333	23.795
	12551FcH	18.3333	21.1667	11.8333	38	78.3333	34.5	59.3333	31.875	57.8333	30.8333	53.6667	20.5	26.8333	53.6667	10.5	14.6667	49.6667	7.5	1.66667	7.5	16.8333	30	50.6667	69.8333	59.8333	34.215
	223FcD	32	26.8333	12.5	34.8333	79.1667	31	41.5	49.375	44.6667	36	47.6667	23.6667	49.1667	46.5	11.5	16.8333	38.8333	5.33333	7.66667	15.5	18	26.8333	32.5	51	61.1667	33.6017
	89.4FcF	25	13.1667	17.3333	41	53.8333	32	30	43.125	40	24.6667	50.6667	24.5	33.1667	21.5	7.83333	18.1667	32.6667	3.66667	4.66667	5.33333	17.6667	23.3333	38.6667	46.3333	42.6667	27.6383
	207FgD	27.3333	24.1667	9.83333	42	77.5	36.1667	49	58.125	59.6667	35.6667	65	22	20.5	57.6667	10.6667	41.1667	28.1667	3	1	16.6667	14	38.5	59.8333	64.1667	66.6667	37.1383
	44FcA	35	21.3333	10.3333	53.6667	79.1667	23.5	59.6667	6.875	64.3333	38.3333	67.5	20.6667	26.3333	50.6667	6.66667	27.1667	58.1667	5.66667	6.66667	9.33333	22.6667	47.6667	67.5	80	78.3333	38.6883
	Mean	30.4867	20.08	5.18667	20.2333	37.5667	30.4867	20.04	29.8717	27.14	23.5333	33.58	16.72	18.8467	22.9533	8.23467	10.83	27.8533	3.22667	4.07333	13.38	15.0667	15.3467	26.0267	35.2667	37.8333	21.3545
																									21.3545
	Table S9. Ranks of the genotypes in the FHB resistance tests 1990-1993, disease index in 24epidemic situations and 25 genotypes [14].
	Isolates	Csaba	Zugoly	Zombor	Őrség	78.1.04	Góbé	Jbj-5o	Sgv-GT...	Kende	Szőke	Kincső	Rechsler	Bence	81.60-NB/Kő	HD84.42	P4371.88	P2118.89	Sum3^2-81.60	SK8090	Siouxland	RSztár	RSt-MM/NB	Arina	Sgv-NB/MM-Sum3a	Sgv-NB/MM-Sum3	Rank mean*	Mean DI	Variance.
Lines		5	25	24	11	1	6	8	17	9	23	10	14	4	2	7	13	12	22	21	20	16	15	3	19	18
1	12375FcH	5	3	1	2	4	1	2	1	3	1	1	4	1	1	1	2	9	1	4	1	1	1	1	1	1	2.1	2.63333	3.61
2	207FgD	1	1	4	5	5	2	1	2	5	5	3	2	5	2	2	5	5	8	2	3	3	6	2	2	2	3.3	3.1	3.39333
3	89.4FcF	3	5	5	3	13	7	7	8	1	2	6	1	3	4	4	3	2	2	3	5	5	11	4	3	7	4.7	4.86667	8.56
4	12551FcH	7	7	3	1	6	3	11	3	2	4	5	7	4	5	3	4	4	6	6	9	4	7	5	4	10	5.2	5.1	5.91667
5	207FgD	4	2	9	4	7	4	6	5	9	8	8	5	10	6	6	6	3	10	8	8	2	2	6	8	8	6.2	5.80667	6.05667
6	44FcA	2	13	2	6	1	13	5	7	4	3	2	3	2	3	5	1	6	5	1	2	6	12	3	5	12	5	5.90667	14.29
7	12377FgH	6	6	10	9	2	8	4	6	10	10	9	6	9	11	10	7	1	4	7	14	8	8	9	11	3	7.5	7.508	9.51
8	40FgA	9	4	6	7	19	6	8	4	7	7	4	8	6	7	8	8	8	9	5	7	11	5	7	12	6	7.5	7.82333	9.59333
9	12377FgH	8	8	7	10	17	5	9	9	6	6	7	10	7	8	7	10	12	3	9	4	9	3	8	7	11	8	8.58	8.75
10	12375FcH	13	12	13	11	3	14	12	12	12	12	10	13	11	20	14	14	11	7	11	22	13	10	10	9	21	12.4	20.7467	16.1667
11	223FcD	12	22	8	8	24	23	10	21	8	9	18	9	8	15	9	9	7	15	10	15	7	24	12	24	15	13.7	21.3667	37.2267
12	40FgA	10	9	12	14	20	17	13	15	11	11	21	15	12	19	16	11	10	11	15	16	10	21	16	17	5	13.9	22.5467	16.2767
13	12375FcH	16	10	18	13	8	10	14	10	13	14	15	16	14	17	13	19	17	16	13	13	15	14	17	20	19	14.6	23.795	9.34
14	12551FcH	14	11	15	15	12	18	18	16	14	13	12	11	15	21	11	21	15	12	22	21	12	4	13	14	9	14.4	25.46	17.4067
15	12377FgH	15	15	21	12	18	19	16	14	15	18	14	12	13	10	12	22	18	17	18	11	17	9	20	22	4	15.3	27.6133	18.71
16	89.4FcF	17	14	14	18	10	12	17	13	16	19	11	14	20	9	17	20	20	18	16	6	20	15	23	16	17	15.7	27.6383	15.81
17	89.4FcF	11	17	17	20	22	21	21	17	18	17	22	18	17	23	19	18	21	13	23	19	14	23	11	13	18	18.1	33.02	12.86
18	223FcD	18	16	11	17	21	22	20	19	19	16	24	17	16	22	15	13	22	14	21	23	16	22	14	18	14	18	33.38	12.4167
19	223FcD	22	20	16	16	14	11	19	18	17	15	17	20	18	18	20	24	19	20	17	17	19	19	22	21	22	18.4	33.6017	8.09
20	12551FcH	21	19	22	19	9	15	15	20	21	21	13	22	19	12	22	16	13	21	14	10	18	17	21	10	24	17.4	34.215	19.1567
21	207FgD	20	21	20	22	11	16	22	11	22	22	16	24	21	16	21	12	16	22	12	18	24	18	18	6	13	17.8	37.1383	22.5233
22	44FcA	23	23	23	23	16	9	3	23	23	23	19	21	23	14	23	15	14	23	20	12	22	13	19	19	23	18.8	38.6883	29.3567
23	44FgA	19	18	19	21	23	24	23	22	20	20	20	19	22	24	18	17	23	19	24	24	21	20	15	15	16	20.2	40.5933	7.77333
24	40FgA	24	24	24	24	15	20	24	24	24	24	23	23	24	13	24	23	24	24	19	20	23	16	24	23	20	22	49.735	10.1667
	Mean	12.5	12.5	12.5	12.5	12.5	12.5	12.5	12.5	12.5	12.5	12.5	12.5	12.5	12.5	12.5	12.5	12.5	12.5	12.5	12.5	12.5	12.5	12.5	12.5	12.5	12.5	21.7026	13.4567
	Mean DI	38.9236	38.3681	35.7361	34.5208	31.7153	31.5069	30.783	28.3056	27.8958	26.1528	24.0972	23.3264	20.9097	20.8333	20.5833	19.0903	16.9167	15.0694	14.8194	13.1042	10.6146	7.95278	5.27778	3.45139	2.61111	21.7026	21.7026
	Dark green: less than 50 % of the column mean (0-6), Light green: 51-100 % of the mean (7-12), Yellow: up to 150% above the mean (13-18), Orange: 19-24.
	Table S10. Correlation analysis between responses of epidemics across genotypes based on Table S8, 1990-1993 [14].
	Isolates	40FgA	12377FgH	12375FcH	12551FcH	223FcD	89.4FcF	207FgD	44FgA	40FgA	12377FgH	12375FcH	12551FcH	223FcD	89.4FcF	207FgD	44FcA	40FgA	12377FgH	12375FcH	12551FcH	223FcD	89.4FcF	207FgD	44FcA
	40FgA
	12377FgH	0.667791
	12375FcH	0.510809	0.72277
	12551FcH	0.653992	0.703347	0.86467
	223FcD	0.80259	0.727727	0.652686	0.79752
	89.4FcF	0.881441	0.720268	0.68166	0.81854	0.879368
	207FgD	0.628082	0.617847	0.468845	0.690861	0.709277	0.764911
	44FgA	0.779241	0.74183	0.759408	0.861216	0.89405	0.910347	0.808833
	40FgA	0.551044	0.074741	0.0252269	0.284779	0.502837	0.499563	0.390582	0.511729
	12377FgH	0.545274	0.0882484	0.182714	0.430809	0.549015	0.59934	0.402052	0.543762	0.883168
	12375FcH	0.378308	0.169046	0.390446	0.4859	0.5514	0.520889	0.342646	0.539574	0.603379	0.80735
	12551FcH	0.289284	0.234025	0.330548	0.435073	0.491618	0.482187	0.408727	0.487087	0.432485	0.643775	0.688286
	223FcD	0.58328	0.306338	0.273218	0.405232	0.640504	0.531929	0.300322	0.52691	0.660733	0.650964	0.62533	0.58871
	89.4FcF	0.661277	0.256198	0.102974	0.364863	0.579221	0.588283	0.452131	0.552163	0.891569	0.81975	0.5825	0.572241	0.823387
	207FgD	0.599093	0.398725	0.355505	0.486392	0.618118	0.61364	0.400653	0.585586	0.600594	0.687882	0.745038	0.42084	0.652386	0.681325
	44FcA	0.296903	0.363929	0.445156	0.371522	0.418594	0.456837	0.182324	0.387792	0.17774	0.401959	0.615107	0.640951	0.650984	0.412609	0.601765
	40FgA	0.456868	0.370451	0.672286	0.631417	0.534953	0.631501	0.576306	0.664998	0.0993423	0.203531	0.292827	0.287108	0.155716	0.0934732	0.261823	0.293238
	12377FgH	0.665743	0.496083	0.696136	0.855341	0.70366	0.76252	0.679227	0.754248	0.414773	0.488966	0.478003	0.360235	0.494648	0.47218	0.505479	0.393519	0.72752
	12375FcH	0.533625	0.572582	0.831684	0.850149	0.68277	0.687661	0.578027	0.694655	0.144395	0.273623	0.385733	0.274986	0.251894	0.131797	0.391094	0.297281	0.770565	0.859595
	12551FcH	0.423231	0.363924	0.719714	0.586784	0.508702	0.580395	0.452665	0.618464	0.0431547	0.1038	0.267269	0.1435	0.165986	-0.0198086	0.211861	0.248861	0.901273	0.651246	0.792207
	223FcD	0.44737	0.343185	0.745406	0.732835	0.641198	0.654171	0.479307	0.68923	0.231314	0.366786	0.427876	0.400421	0.332241	0.171296	0.322578	0.327611	0.843955	0.744017	0.866631	0.879935
	89.4FcF	0.46321	0.371857	0.679254	0.728369	0.601476	0.676739	0.591632	0.68597	0.176947	0.296245	0.361015	0.248194	0.204973	0.148436	0.371093	0.303258	0.931251	0.801856	0.833925	0.848932	0.873122
	207FgD	0.39263	0.409699	0.674388	0.578583	0.561273	0.604791	0.50994	0.658637	0.152556	0.215942	0.29861	0.296075	0.151527	0.0602763	0.240633	0.291877	0.922386	0.653817	0.784292	0.895293	0.851306	0.858714
	44FcA	0.393497	0.300363	0.595496	0.47912	0.424615	0.501068	0.41926	0.553071	0.0780376	0.0977483	0.195636	-0.0154925	0.181195	-0.0261567	0.217656	0.188659	0.820617	0.601056	0.690508	0.923024	0.763135	0.781501	0.827762
	Mean	0.74254	0.610467	0.799819	0.856496	0.850268	0.889134	0.709802	0.906894	0.440833	0.535646	0.575332	0.486757		0.471705	0.584002	0.494932	0.838384	0.882665	0.859764	0.811424	0.874734	0.861465	0.823153	0.740501
	P=0.001, n=106	P=0.01 n=34		P=0.05 n=37		ns n=101
	Table S11. Basic data ot the genotype reactions to FHB resistance tests against four F. graminearum and F. culmorum isolates, FDK, % of the visually infected grains in the grains from the inoculated heads.1994-1996 [14]
	Isolates	Zugoly	Őrség	Jbj-5o	78.1.04	Zombor	Góbé	P2118.89	Rechsler	Csaba	Siouxland	Kende	Szőke	Kincső	HD84.42	P4371.88	Bence	Sgv-GT...	SK8090	81.60-NB/Kő	Sum3^2-81.60	RSztár	RSt-MM/NB	Arina	Sgv-NB/MM-Sum3/252	Sgv-NB/MM-Sum3	Mean
	12375FcH	5	53.3333	46.6667	8.33333	26.6667	4.33333	50	11.6667	16.6667	0.266667	8.33333	11.6667	6.66667	5	6.66667	0.233333	0	3	2	1.86667	0	0.5	2.83333	0.0333333	0	10.8693
	12375FcH	3.33333	4	2.66667	20	0.0666667	0.0666667	33.3333	1.66667	0.0333333	0	0	0	0	0	3.7	0.2	3.46667	3.33333	0	0	0	0	0.333333	0.666667	0	3.07467
	12375FcH	76.6667	66.6667	56.6667	10.6667	23.3333	63.3333	36.6667	13.3333	33.3333	50	35	11.6667	10.3333	16.6667	26.6667	3.66667	6.66667	6	21.6667	1.5	2.66667	0	5.33333	0	5.33333	23.3533
	12377FgH	23.3333	33.3333	56.6667	26.6667	33.3333	23.3333	33.3333	6.66667	8.33333	8.33333	26.6667	43.3333	10.1667	0.0666667	10	0.666667	4	4.33333	8.33333	5.03333	0.2	3	2.33333	0.133333	0.166667	14.8707
	12377FgH	11.6667	15	26.6667	26.6667	4.33333	11.6667	1.66667	0.5	21.6667	7	13.3333	4.66667	10	0.666667	1	6	3	0.333333	3.66667	2	0	0	3.33333	0	2.83333	7.10667
	12377FgH	50	33.3333	36.6667	63.3333	36.6667	26.6667	53.3333	33.3333	5.16667	17	11.6667	3.5	0.266667	0.366667	11.6667	5.33333	0.5	43.3333	10	0.366667	0.2	2.33333	2	5.66667	0.333333	18.1213
	12551Fc	56.6667	40	63.3333	10	56.6667	30	10	53.3333	30	3.33333	23.3333	33.3333	20	36.6667	3.66667	16.6667	30	0	2	20	0.5	0.366667	3.36667	0.1	0.1	21.7373
	12551FcH	60	46.6667	28.3333	46.6667	3.66667	8.33333	26.6667	2.7	4	3.33333	18.3333	11.6667	1.83333	0.166667	26.6667	3	0.433333	15	6.66667	0.0666667	0.0666667	0.666667	1.86667	0	0	12.672
	12551FcH	80	76.6667	56.6667	35	26.6667	61.6667	26.6667	21.6667	38.3333	56.6667	36.6667	11.6667	31.6667	1.5	33.3333	30	13.3333	13.3333	25	9.33333	1.66667	0	10	1.33333	1.66667	28.02
	207FgD	50	40	46.6667	4	56.6667	5	8.33333	40	21.6667	6.66667	10	63.3333	5.33333	46.6667	3.33333	30	11.6667	0	3.5	15	25	18.3333	1.8	0.1	0	20.5227
	207FgD	5.33333	2.66667	1.33333	15	2.33333	1.66667	18.3333	6.66667	0.666667	0.166667	1.33333	0.666667	8.33333	1.33333	6.66667	2	2.33333	3	0.166667	3.66667	0	0	0.5	0.166667	0	3.37333
	207FgD	3.33333	11.6667	7	40	36.6667	0.333333	1.73333	2.66667	3.33333	1.33333	0.666667	0	0.0666667	0	0.0333333	1.66667	0.2	0	0.0333333	0.366667	0	2	0	0.0333333	0.166667	4.532
	223FcD	40	53.3333	40	16.6667	30	5	40	46.6667	33.3333	6.66667	43.3333	20	6.66667	23.3333	36.6667	28.3333	26.6667	0.366667	2	40	18.3333	2.03333	2.16667	0.1	0	22.4667
	223FcD	90	23.3333	50	96.6667	10	66.6667	33.3333	23.3333	31.6667	80	13.3333	20	50	0	0.533333	4	43.3333	33.3333	20	6.66667	0.0333333	50	0	23.3333	0.833333	30.816
	223FcD	63.3333	83.3333	56.6667	73.3333	70	86.6667	43.3333	56.6667	53.3333	58.3333	48.3333	6.66667	63.3333	16.6667	20	35	14.3333	35	26.6667	6	7.66667	1.33333	5.16667	2.66667	4.33333	37.5267
	40FgA	66.6667	93.3333	40	40	71.6667	30	40	60	50	46.6667	50	56.6667	23.3333	33.3333	83.3333	16.6667	63.3333	15	5.16667	50	16.6667	3.33333	23.3333	0	0.0666667	39.1427
	40FgA	60	40	36.6667	90	36.6667	40	53.3333	18.3333	10	40	8.33333	6.66667	0	3.36667	11.6667	6.66667	0.366667	25	11.6667	0	0.0666667	1	8.36667	10	0.333333	20.74
	40FgA	66.6667	53.3333	48.3333	66.6667	26.6667	46.6667	16.6667	16.6667	31.6667	46.6667	30	3.66667	53.3333	31.6667	8.33333	6.66667	4.33333	6.66667	10	0.5	0.166667	1	5	1.66667	0.666667	23.3467
	44FgA	86.6667	6	5.1	3.46667	20	50	6.66667	11.6667	33.3333	3.33333	5.33333	0	0.1	0	0.233333	2.33333	1	0.233333	0.0333333	0.366667	0	8.66667	0	0	0	9.78133
	44FgA	63.3333	43.3333	63.3333	53.3333	50	10	33.3333	56.6667	21.6667	13.3333	40	36.6667	10	50	11.6667	20	30	26.6667	4.33333	50	16.6667	5.33333	3.5	0.2	0.233333	28.544
	44FgA	83.3333	78.3333	71.6667	81.6667	70	73.3333	50	66.6667	73.3333	73.3333	43.3333	36.6667	56.6667	40	23.3333	75	63.3333	60	53.3333	53.3333	28.3333	4.33333	6.16667	1.33333	3.66667	50.82
	89.4FcF	50	40	56.6667	4.33333	40	3.66667	50	40	26.6667	0.833333	10	20	0.333333	40	20	13.3333	3.66667	0.366667	1.03333	5	31.6667	2.83333	2	0.0333333	0	18.4973
	89.4FcF	46.6667	3.33333	33.3333	53.3333	18.3333	40	3.33333	13.3333	10	16.6667	21.6667	1.33333	0.666667	0.2	0.1	3	8.33333	2	30	0.666667	0.1	11.6667	0.1	0.5	0.666667	12.7733
	89.4FcF	68.3333	95	85	76.6667	100	81.6667	60	70	76.6667	60	36.6667	40	73.3333	66.6667	63.3333	75	43.3333	76.6667	40	6.33333	20	1.66667	3.5	0.666667	0.666667	52.8467
	Mean	50.4306	43.1667	42.3375	40.1028	35.4333	32.0861	30.4194	28.0917	26.4528	24.9972	22.3194	18.4931	18.4347	17.2639	17.1917	16.0597	15.7347	15.5403	11.9694	11.5861	7.08333	5.01667	3.875	2.03056	0.919444	21.4814
	Table S12 Correlation analysys of the FDK data in Table 11 showing the genotype correlations between epidemic situations, 1994-1996.( Mesterhazy et al. 1999)
	Isolates	12375Fc	12375FcH	12375FcH	12377Fg	12377FgH	12377FgH	12551Fc	12551FcH	12551FcH	207Fg	207FgD	207FgD	223Fc	223FcD	223FcD	40Fg	40FgA	40FgA	44FcA	44Fg	44FgA	89.4Fc	89.4FcF	89.4FcF
	12375FcH	0.489454
	12375FcH	0.520758	0.117291
	12377Fg	0.74564	0.33395	0.591619
	12377FgH	0.409737	0.159437	0.521162	0.588664
	12377FgH	0.520364	0.646413	0.499188	0.563076	0.419072
	12551Fc	0.481547	-0.108994	0.524669	0.588386	0.403524	0.335068
	12551FcH	0.481266	0.476017	0.644137	0.586202	0.544668	0.744189	0.318341
	12551FcH	0.45114	0.101448	0.921146	0.54951	0.644201	0.537458	0.491914	0.696816
	207Fg	0.383039	-0.175818	0.278673	0.492253	0.13317	0.142823	0.795044	0.20853	0.21122
	207FgD	0.368986	0.884256	0.0768543	0.270857	0.175787	0.637854	0.0104448	0.485189	0.161726	-0.147611
	207FgD	0.303877	0.313714	0.0684079	0.407466	0.454897	0.577584	0.279478	0.370323	0.198665	0.231453	0.359054
	223Fc	0.593872	0.227259	0.429664	0.455077	0.286337	0.311534	0.649351	0.466346	0.432838	0.529296	0.300142	0.153719
	223FcD	0.0328482	0.294543	0.473338	0.30606	0.534089	0.560724	0.163814	0.495855	0.568682	-0.0676551	0.33886	0.295481	-0.0987158
	223FcD	0.476493	0.215111	0.710793	0.522966	0.646508	0.668591	0.523158	0.520232	0.826589	0.183095	0.349558	0.488877	0.350505	0.562305
	40Fg	0.465274	0.112303	0.512986	0.472805	0.254573	0.32394	0.604637	0.495825	0.541595	0.471991	0.231572	0.298479	0.780034	0.0881785	0.450212
	40FgA	0.429503	0.625725	0.569581	0.551518	0.550524	0.918965	0.25651	0.762188	0.627527	0.0846859	0.593755	0.644081	0.205984	0.702618	0.696906	0.316676
	40FgA	0.352509	0.188978	0.724192	0.495538	0.752952	0.569421	0.487538	0.643474	0.808365	0.202685	0.32463	0.4362	0.258604	0.710751	0.847795	0.378731	0.709049
	44FcA	0.0250025	-0.0287652	0.65145	0.211187	0.287596	0.386549	0.483469	0.446417	0.605277	0.286428	0.037639	0.0712988	0.206733	0.502657	0.480297	0.264109	0.424871	0.507198
	44Fg	0.460384	0.233443	0.358248	0.563549	0.394627	0.563871	0.781776	0.526064	0.355652	0.672286	0.32261	0.434244	0.736333	0.216651	0.415469	0.600198	0.466779	0.459647	0.279751
	44FgA	0.341598	0.173472	0.563169	0.41669	0.573524	0.57048	0.581475	0.442899	0.717448	0.326911	0.287645	0.390807	0.464436	0.522809	0.809165	0.496835	0.581531	0.678689	0.423642	0.596153
	89.4Fc	0.702324	0.279694	0.505972	0.542299	0.216927	0.444273	0.709181	0.449078	0.366578	0.731479	0.244981	0.184015	0.725485	-0.0319776	0.328942	0.50741	0.32613	0.315206	0.341646	0.686434	0.345465
	89.4FcF	0.0604384	0.179355	0.535056	0.447372	0.636992	0.61058	0.351331	0.551274	0.587003	0.0829637	0.206842	0.480019	0.0660695	0.737528	0.599452	0.114578	0.719358	0.671872	0.583227	0.384363	0.542204	0.12618
	89.4FcF	0.507981	0.192844	0.563044	0.491981	0.495624	0.595597	0.591136	0.444854	0.661986	0.390473	0.322453	0.440032	0.426482	0.334282	0.83476	0.531258	0.544749	0.663887	0.318602	0.498543	0.823555	0.49	0.365957
	P=0.001, n=39	P=0.01, n=51		P =0.05, n=48		not significant: 138
	Table 13. Basic data ot the genotype reactions to FHB resistance tests of winter wheat genotypes against four F. graminearum and F. culmorum isolates, DON mg/kg, in the infected grains from the inoculated heads, 1994-1996. [14]).
	Isolates	78.1.04	81.60-NB/Kő	Arina	Bence	Csaba	Góbé	HD84.42	Jbj-5o	Kende	Kincső	Őrség	P2118.89	P4371.88	Rechsler	RSt-MM/NB	RSztár	Sgv-GT...	Sgv-NB*MM-Sum3	Sgv-NB*MM-Sum3	Siouxland	SK8090	Sum3^2-81.60	Szőke	Zombor	Zugoly	Mean
	12375FcH	0	0.89	0	11.78	32.62	13.14	0	18.42	5.22	8.59	34.69	2.65	2.71	3.12	0	0	4.08	0	0	2.83	0	1.71	11.02	24.21	40.8	8.7392
	12377FgH	0.49	0	0	3.01	21.24	3.47	0	10.48	2.95	4.34	4.85	0	0	0	0	0	0	0	0	1.39	0	0.43	2.9	1.89	8.27	2.6284
	12551FcH	2.2	2.49	0	17.42	35.93	13.46	0	41.29	5.48	15.68	64.05	1.6	6.47	1.27	0	0	3.7	0	0	5.75	1.26	1.85	30.42	35.71	31.35	12.6952
	207FgD	0	0	0	0.78	0	0	0	0	0	0.44	0.8	0	0	0	0	0	0	0	0	0.16	0	4.86	0	11.84	0	0.7552
	223FcD	16.12	3.37	0	2.53	17.7	23.4	1.13	30.29	11.25	30.75	85.71	6.19	0	6.86	0	1.47	6.37	0	0	7.71	1.99	1.44	7.24	32.88	54.9	13.972
	40FgA	15.45	1.5	0	3.4	25.4	3.84	0.64	14.44	3.85	23.93	25.95	2.57	0.51	3.44	0	0	1.35	0	0	4.34	0	1.04	10.65	51.99	34.42	9.1484
	44FgA	12.04	5.6	0	66.73	17.37	23.37	1.21	62.14	10.88	28.17	75.76	3.98	6.69	8.96	0	2.68	4.19	0	0	13.13	6.36	7.77	24.66	70.07	90.12	21.6752
	89.4FcF	2.01	0	0	5.17	1.52	2.55	0	1.03	0	3.66	2.29	0	0	25.42	0	0	0	0	0	0.64	0	1.49	0	2.69	4.27	2.1096
	12375FcH	0	0	0	0	0	0	0	0.5	0	0	3.68	4.11	0	0	0	0	16.34	0	0	0	0	0	0	0	3.74	1.1348
	12377FgH	31.69	0	0	10.81	10.25	42.94	0	17.77	8.81	6.41	19.77	5.11	0	0	0	3.14	0	0	0	0	0	0	0	16.16	26.59	7.978
	12551FcH	22.2	0	0	3.92	10.39	23.5	0	11.4	11.73	10.53	13.51	0	0	0	0	5.91	0	0	0	0	0	0	3.96	5.98	37.35	6.4152
	207FgD	0	2.14	0	0	0	0	0	0	0	0	0	0	0	0	0	0	0	0	0	0	0	0	0	7.69	0	0.3932
	223FcD	81.51	20.36	0	0	68.91	68.32	0	32	10.25	56.7	15.39	3.58	0	0	0	0	48.32	0	13.08	23.56	0	0	0	14.36	92.31	21.946
	40FgH	58.98	13.61	0	12.08	16.94	19.76	0	11.75	14.71	4.72	16.53	14.84	0	22.36	0	0	0	0	0	13.01	0	0	10.81	9.01	27.12	10.6492
	44FcA	0	0	0	4.9	16.97	26.51	0	2.51	0	4.05	0	4.21	0	0	0	0	0	0	0	0	0	0	0	0	41.41	4.0224
	89.4FcF	26.09	9.49	0	7.36	9.67	26.12	0	10.52	13.82	9.56	0	6.82	0	0	0	0	0	0	0	0	0	0	0	10.37	6.57	5.4556
	12375Fc	11.36	15.37	2.25	17.15	20.06	20.34	15.77	29.64	12.03	17.06	23	17.51	15.77	9.52	0	5.55	5.61	0	3.54	1.85	6.49	10.53	15.59	30.64	14.31	12.8376
	12377Fg	45.42	9	3.9	9.5	17.37	29.7	10.33	26.26	11.92	13.42	23.7	16.65	10.33	10.03	2.81	2.66	11.73	1.11	4.35	17.83	25.53	6.47	22.79	54.09	11.89	15.9516
	12551Fc	7.76	12.99	2.95	53.63	68.88	18.43	11.73	42.83	42.59	14.36	63.62	6	11.73	32.71	1.8	3.18	34.68	0.92	3.87	8.96	2.75	29.27	42.73	116.49	36.45	26.8524
	207Fg	22.41	9.38	0	64.51	63.56	18.46	12.67	56.9	41.2	14.44	91.92	13.1	12.67	44.37	17.3	7.08	29.1	1.77	3.13	11.81	1.47	25.15	82.17	162.24	62.79	34.784
	223Fc	27.49	14.77	4.66	45.38	114.78	25.7	30.6	38.54	36.2	20.23	62.62	33.67	30.6	20.49	12.42	5.04	20.82	0.51	2.45	25.59	24	53.29	42.12	76.03	30.49	31.9396
	40Fg	42.51	1.57	12.45	28.86	106.84	27.21	32.26	33.27	49.67	18.25	117.05	34.45	32.26	42.48	4.42	3.91	88.05	0	5.4	18.35	38.91	53.68	66.25	135.6	53.52	41.8888
	44Fg	24.52	19.09	3.3	59.17	35.19	18.84	10.89	61.15	37.45	14.87	92.95	24.61	10.89	45.38	9.2	6.28	25.5	2.37	4.21	14.92	35.95	28.26	66.23	104.26	49.34	32.1928
	89.4Fc	6.47	3.97	1.25	12.01	25.72	14.36	6.86	15.42	15.92	8.02	25.52	27.3	6.86	9.09	6.39	2.5	5.19	0.93	0.74	2.79	12.49	6.06	16.17	39.91	15.55	11.4996
	Mean	19.03	6.06625	1.28167	18.3375	30.7213	19.3092	5.58708	23.6896	14.4138	13.6742	35.9733	9.53958	6.14542	11.8958	2.26417	2.05833	12.7096	0.317083	1.69875	7.27583	6.55	9.72083	18.9879	42.2546	32.2317	14.0693
	Table S14. Correlation analysys of the DON data of Table 13 showing the genotype correlations between epidemic situations, 1994-1996 [14]
		Zombor	Őrség	Zugoly	Csaba	Jbj-5o	Góbé	78.1.04	Szőke	Bence	Kende	Kincső	Sgv-GT...	Rechsler	Sum3^2-81.60	P2118.89	Siouxland	SK8090	P4371.88	81.60-NB/Kő	HD84.42	RSt-MM/NB	RSztár	Sgv-NB*MM-Sum3	Arina
	Őrség	0.854786
	Zugoly	0.456089	0.602381
	Csaba	0.695263	0.64735	0.472642
	Jbj-5o	0.780641	0.839039	0.696228	0.555273
	Góbé	0.102553	0.162871	0.618604	0.393948	0.348693
	78.1.04	0.160612	0.149474	0.450875	0.395932	0.249451	0.785676
	Szőke	0.954024	0.855196	0.398541	0.687275	0.786351	0.0617064	0.152417
	Bence	0.82937	0.743043	0.501286	0.520006	0.868517	0.0924516	0.0371082	0.828546
	Kende	0.891539	0.777904	0.378102	0.794825	0.679404	0.258533	0.334968	0.885477	0.747249
	Kincső	0.258208	0.395533	0.783049	0.474015	0.546559	0.691217	0.590648	0.167708	0.193795	0.232962
	Sgv-GT...	0.661418	0.613615	0.466117	0.783464	0.435061	0.39887	0.478004	0.6273	0.363017	0.733324	0.441115
	Rechsler	0.829641	0.70711	0.271699	0.561592	0.587179	0.00305708	0.208615	0.866292	0.723723	0.847918	0.0522254	0.602332
	Sum3^2-81.60	0.793739	0.711229	0.238497	0.856851	0.549314	0.110797	0.176288	0.805962	0.664638	0.884628	0.156476	0.72014	0.747372
	P2118.89	0.570589	0.535639	0.10401	0.640726	0.406406	0.209498	0.344518	0.634655	0.435128	0.723252	0.116357	0.541357	0.60732	0.776482
	Siouxland	0.562295	0.578046	0.584448	0.761684	0.642701	0.546621	0.702586	0.571252	0.500208	0.620783	0.648646	0.641106	0.503602	0.636045	0.602378
	SK8090	0.585668	0.596364	0.145164	0.544501	0.464145	0.162762	0.291729	0.651957	0.439446	0.65926	0.133081	0.603526	0.606056	0.752983	0.840722	0.617848
	P4371.88	0.723567	0.667814	0.191261	0.820625	0.540201	0.147455	0.187233	0.750505	0.583413	0.789534	0.184574	0.669137	0.629058	0.937541	0.831138	0.627535	0.774171
	81.60-NB/Kő	0.357175	0.267431	0.351205	0.441567	0.5638	0.506352	0.59885	0.393792	0.45451	0.506189	0.523794	0.33122	0.421261	0.364606	0.450955	0.670002	0.338397	0.352843
	HD84.42	0.704764	0.613165	0.133078	0.810032	0.459041	0.15564	0.226787	0.719679	0.519386	0.806163	0.160182	0.684833	0.649161	0.943015	0.858425	0.611619	0.77977	0.982025	0.371838
	RSt-MM/NB	0.743442	0.560847	0.220463	0.594153	0.554435	0.0567822	0.130673	0.804608	0.666235	0.719302	0.0683396	0.37532	0.688504	0.686432	0.64434	0.500517	0.497764	0.612697	0.383675	0.633106
	RSztár	0.670118	0.575064	0.287979	0.426104	0.630233	0.220699	0.159506	0.703113	0.666046	0.713614	0.132103	0.338178	0.600729	0.617096	0.56857	0.347984	0.523317	0.618221	0.391605	0.635638	0.687423
	Sgv-NB*MM-Sum3a	0.358649	0.25916	0.508695	0.582878	0.414055	0.695022	0.702695	0.32864	0.187752	0.435467	0.712238	0.724163	0.310867	0.35872	0.329983	0.696877	0.375529	0.363339	0.683314	0.391999	0.24558	0.25571
	Arina	0.594863	0.57055	0.111923	0.682451	0.307686	0.164921	0.286015	0.596911	0.318724	0.705334	0.116216	0.792195	0.581743	0.822613	0.764092	0.532573	0.853508	0.856594	0.180495	0.871035	0.33188	0.415119	0.398926
	Sgv-NB*MM-Sum3b	0.666699	0.469692	0.155626	0.271441	0.585918	0.0300637	0.0978353	0.722864	0.639714	0.612318	0.0141828	0.246003	0.679871	0.435556	0.471213	0.371262	0.525672	0.332256	0.490878	0.357233	0.766773	0.623174	0.287563	0.209473
	Significance	P=0.001, n=1111		P=0.01, n=53		P=0.05, n=34		not sign. n=102
	Table S15. Correlation analysis of the DON data of Table 13 showing thec correlations between epidemic situations across genotypes, 1994-1996. (Mesterhazy et al. 1999)
		12375FcH	12377FgH	12551FcH	207FgD	223FcD	40FgA	44FgA	89.4FcF	12375FcH	12377FgH	12551FcH	207FgD	223FcD	40FgH	44FcA	89.4FcF	12375Fc	12377Fg	12551Fc	207Fg	223Fc	40Fg	44Fg
	#NAME?	1995																		1996
	12375FcH
	12377FgH	0.745845
	12551FcH	0.890445	0.651072
	207FgD	0.234239	-0.0586492	0.255297
	223FcD	0.830704	0.431676	0.843523	0.177811
	40FgA	0.800551	0.509945	0.741016	0.596621	0.732783
	44FgA	0.841197	0.436271	0.825805	0.351857	0.793148	0.751778
	89.4FcF	0.0916663	-0.00211449	0.0138283	0.0223097	0.0963246	0.0944261	0.140272
	12375FcH	0.119821	-0.0527448	0.0570381	-0.0899593	0.16144	0.00411583	0.0516183	-0.0837762
	12377FgH	0.55175	0.355774	0.461449	0.095891	0.609418	0.489352	0.564745	0.0473566	-0.0252182
	12551FcH	0.660746	0.459604	0.467038	-0.0554285	0.666701	0.551119	0.60681	0.050684	0.0167843	0.86754
	207FgD	0.222144	-0.0626906	0.237634	0.879625	0.159129	0.61491	0.322517	-0.000265652	-0.0862519	0.103032	-0.0472516
	223FcD	0.515298	0.53776	0.298896	-0.114658	0.468235	0.488823	0.343633	0.0024889	0.248566	0.708254	0.806462	-0.0553054
	40FgH	0.297732	0.235035	0.220499	-0.0856159	0.368927	0.354877	0.301988	0.299272	-0.0679808	0.686438	0.659419	-0.0126175	0.625969
	44FcA	0.644128	0.519818	0.303906	-0.117686	0.41833	0.37453	0.467863	0.0830936	0.0729526	0.627769	0.788492	-0.105086	0.701323	0.330931
	89.4FcF	0.197701	0.269512	0.132073	0.0635942	0.226781	0.302472	0.213582	-0.0149201	-0.152405	0.816352	0.640196	0.157764	0.651905	0.707811	0.383721
	12375Fc	0.628577	0.487368	0.72388	0.41477	0.566137	0.646183	0.662757	0.0627396	-0.068715	0.521751	0.376494	0.444057	0.258513	0.272764	0.239467	0.453822
	12377Fg	0.35435	0.171109	0.453148	0.521683	0.419416	0.640615	0.429741	0.00252267	-0.0450096	0.610747	0.385489	0.568484	0.375055	0.55314	0.0673294	0.593997	0.615126
	12551Fc	0.714129	0.488887	0.739312	0.6697	0.518627	0.762756	0.686888	0.183611	0.097746	0.301026	0.232166	0.629351	0.141553	0.155213	0.139663	0.168888	0.704616	0.535713
	207Fg	0.717491	0.38462	0.773338	0.670763	0.57586	0.809064	0.752754	0.193043	0.0467777	0.337718	0.287547	0.649571	0.110955	0.225229	0.138706	0.141481	0.687438	0.60096	0.954313
	223Fc	0.674491	0.717985	0.667157	0.433334	0.405747	0.612169	0.451168	0.0175632	-0.0310434	0.264477	0.204661	0.317865	0.22924	0.214472	0.204485	0.199702	0.658896	0.462655	0.794996	0.697144
	40Fg	0.671095	0.432192	0.687562	0.547457	0.566806	0.702468	0.506017	0.0877223	0.347833	0.275284	0.229813	0.458693	0.229318	0.200715	0.11297	0.0839308	0.571869	0.583709	0.858505	0.817521	0.808816
	44Fg	0.685525	0.31594	0.804852	0.543879	0.646682	0.703791	0.794092	0.235559	0.0723458	0.345613	0.27803	0.508786	0.0430205	0.26347	0.078404	0.112926	0.70365	0.614798	0.871448	0.929365	0.632415	0.778095
	89.4Fc	0.678131	0.454616	0.684956	0.544691	0.551428	0.727865	0.585944	0.0535885	0.0383825	0.40084	0.288331	0.549498	0.143994	0.233693	0.237406	0.28241	0.764179	0.643847	0.792646	0.804326	0.76355	0.77827	0.786899
	P=0.001, n=81		P=0.01, n=32		P=0.05, n=25		not sign. n=162
	Table S16. Ranks of the FHB resistance tests for DI, FDK and DON contamination with variance and SI data and their correlations, 1994-1996. (Mesterhazyet al. 1999)
	Genotypes	Disease index			FDK			DON			Mean	Variance
		Mean	Variance	Stability	Mean	Variance	Stability	Mean	Variance	Stability
	Sgv-NB../Sum3	1	1	1	1	1	1	1	1	1	1	0
	RSztár	5	8	8	5	5	5	4	2	2	4.9	4.61
	Sgv-NB/MM-Sum3.252	2	2	2	2	3	2	3	4	3	2.6	0.53
	Arina	3	4	4	3	2	4	2	3	4	3.2	0.69
	RSt-MM/NB	4	3	3	4	4	3	5	5	5	4	0.75
	81.60-NB/Kő	12	9	10	7	6	7	7	6	6	7.8	4.44
	Góbé	20	13	13	20	23	21	20	14	7	16.8	27.44
	Kincső	15	12	14	13	19	17	15	12	8	13.9	10.11
	Siouxland	6	7	5	16	21	24	10	7	9	11.7	48.5
	P2118.89	9	5	7	19	9	8	11	10	10	9.8	15.19
	HD84.42	11	19	19	12	12	11	6	9	11	12.2	18.19
	P4371.88	10	11	11	11	13	12	8	8	12	10.7	3
	SK8090	7	6	6	8	14	14	9	11	13	9.8	10.94
	78.01.04	21	18	9	22	25	13	19	19	14	17.8	24.69
	Rechsler	14	14	15	18	18	22	13	15	15	16	8
	Sum3^2-81.60	8	10	12	6	8	6	12	16	16	10.4	14.78
	Kende	17	23	22	15	7	10	16	13	17	15.6	26.53
	Zugoly	24	21	20	25	22	19	23	22	18	21.6	5.28
	Jbj-5o	19	17	17	23	17	16	21	17	19	18.4	5.28
	Sgv-GT...	18	16	18	9	11	15	14	18	20	15.4	13.03
	Bence	13	15	16	10	15	18	17	20	21	16.1	11.61
	Szőke	16	20	21	14	10	9	18	21	22	16.8	23.69
	Csaba	25	25	25	17	16	20	22	23	23	21.8	11.69
	Őrség	22	22	23	24	24	25	24	24	24	23.6	1.03
	Zombor	23	24	24	21	20	23	25	25	25	23.3	3.25
	Mean	13	13	13	13	13	13	13	13	13	13	11.7
	Bold: high resistance and low variance (high stability) for all traits.
	Dark green: less than 50 % of the column mean (0-6), Light green: 51-100 % of the mean (7-12), Yellow: up to 150% above the mean (13-18), Orange: 19-25.
	Correlations
	Traits	Triplets	Disease index			FDK			DON
			Mean	Variance	Stability	Mean	Variance	Stability	Mean	Variance	Stability
	DI	Variance	0.904***
		Stability	0.854***	0.958***
	FDK	Mean	0.830***	0.713***	0.633***
		Variance	0.742***	0.594***	0.495*	0.853***
		Stability	0.714***	0.625**	0.609**	0.773***	0.899***	1
	DON	Mean	0.937***	0.838***	0.802***	0.860***	0.787***	0.766**
		Variance	0.884***	0.849***	0.832***	0.734***	0.693***	0.696***	0.940***
		Stability	0.776***	0.841***	0.854***	0.629***	0.543*	0.635***	0.834***	0.937***
	*** P = 0.001, *-* P = 0.01, * P = 0.05, Blue: relation between the variances to the three traits, Orange: Relations between stability of the three traits, and Dark green: correlations between stability to the three traits
	Table S17. Winter wheat resistance test of 40 genotypes to FHB in 36 epidemic situations, 2009-2012. Disease index (%), (Mesterhazy et al. 2015)
		Epidemics	Ati/3/./NB//./Sum	BALATON	Be/SK 48.21// FHB 142	GALLUS	GK HOLLÓ	GK BÉKÉS	GK CSILLAG	GK ÉLET	GK FÉNY	GK HATTYU	GK HUNYAD	GK KALÁSZ	GK KAPOS	GK PETUR	GK PIACOS	GK SZALA	MIDAS	RAINER	Rst/Nba	Rst/NBb	SzD 0016 F	SzD 0016 S	SzD 18364 (B-18364)	SzD 4511	SzD 5066	SzD 5205	SzD 5275	SzD 5319	SzD 5377	SzD 5417	SzD 5501	SzD 6401	SzD 6515	SzD 6626	SzD 6701	SzD 7257	Ttj/RC103/3/./NB//./Sum3	Zu//Ré/Nba	Zu//Ré/NB/5/…	Zu//Ré/NBb	Mean
	2009	1	0	0	0	0	0	0	0	0	0	0.00625	0.4375	0	0	0	0	0	0	0	0	0	0	0	0	0	0	0	0	0	0	0	0	0	0	0	0	0	0	0	0	0	0.0110937
		2	0	0.2	0	0	0	0	0	0.9375	0	0.01875	0	0.075	0.75	0.00625	0	0	0	0.09375	0	0	0	0	0	0	0	0	0	0	0	0	0	0	0	0	0	0	0	0	0	0	0.0520312
		3	0	0.84375	0	0	0	0	0	0	0	0	6.875	2.35	0	0	0	0	0	0	0	0	0	0	0	0	0.5	0	0	0.025	0.03125	0	0	0	0	0	0	0.0125	0.03125	0	0	0	0.266719
		4	15.8125	46.5938	2.03333	24.5	1.625	0.166667	21.3625	24.8875	11.6062	2.85625	28.825	28.4688	15.4875	16.3375	14.2812	0	8.5	10.9375	2.05	1.4125	15.2875	6	2.31875	2.53333	10.0625	0	8.5875	24.675	8.9	0	9.3375	2.8	11.475	0	9.25625	2.86875	4.05625	1.45	9.45625	4.925	10.2933
	2010	5	14.0417	21.9167	13	26.725	24.2917	18.125	8.24167	10.4917	10.9167	8.875	9.16667	7.125	3	3.5	8.375	17.3	12.8833	7.5	10.7083	12.6667	7.85	9.75	8.14167	8.625	2.58333	12	1.70833	6.51667	3.51667	11.9167	8.625	2.30833	3.20833	10.9167	9.18333	2.475	1.14167	1.5	1.075	1.08333	9.07437
		6	17.0833	17.3333	18.5	27.25	23.5833	26.0583	12.875	8.83333	17.95	14.5	11.3333	7.66667	6.33333	3.75833	11.5417	17.5833	16.8333	9.16667	14.5833	19.5833	10.2417	11.5833	10.2083	8.91667	5.68333	16.25	6.875	9.93333	10	11.3333	12.525	2.225	2.375	15.7	11.75	3.75833	0.791667	2.25	1.175	2.53333	11.4615
		7	18.35	29.0833	16.5833	21.5083	24.9583	23.925	12.1667	18.5583	11.7	11.6667	9.46667	6.55833	9.35833	8.79167	11.25	10.3417	17.6917	10.4583	15.2667	13.3333	13.8	9.59167	7.125	11.8333	7.80833	14.0833	7.41667	12.175	6.44167	7.89167	9.85	7.75	8.30833	11.1833	6.1	6.09167	5	4.625	4.63333	4.08333	11.6702
		8	27.0833	54.8333	22.8583	26.625	33.4167	23.3333	22.3333	38.5833	58.3333	15.6917	27.0833	35.75	45.0167	34.7917	15.4667	20.2667	27.4167	29.4583	15.5833	22.8333	28	11.6667	21.625	9.08333	25.3333	29.9167	11.9583	28.1833	16.5333	17.225	23.725	15.5083	23.1667	19.5417	20.2833	19.5	9.25	12.85	11.775	14.0833	24.1492
	2011	9	2.15	0.85	1.95	1.35	3	1.05	1.95	1.7	0.65	0.7	0.6	0.65	0.55	0	1.9	1.5	0.75	1.05	2.8	0.9	0.85	2.8	1.75	1.95	0.5	1.2	0.25	0.55	1.05	0.55	0.25	0.3	0.05	0.4	1.05	1.65	0.15	0.4	0.15	0.85	1.06875
		10	13.45	13.1	26.4	9.75	11.7	6.9	16.85	26.1	7.4	12.3	7.8	4.35	9.4	9.55	6	7.05	13.3	5.35	10.65	7.85	12.8	4.9	8.45	6.4	6.85	2.4	2.95	12.5	5.95	0.65	3	4.45	2	3.65	3.45	6.5	3.45	2.3	1.6	6.75	8.15625
		11	29.35	25	28.25	15.95	21.9	10.7	28.6	36.45	18.65	19.6	8.95	7.45	17.2	14.9	10.1	7.35	16.05	8.1	12.7	10.85	18.85	4.9	14.2	10.05	16.05	4.35	6.1	16.85	9.5	2.95	5.35	12.4	5.1	6.2	7.05	12	6.4	4.95	5.35	10.55	13.1813
		12	51.35	65.25	54.5	40.75	41.4	24.5	50	72.2	46.25	46.4	57.1	45.95	45.75	55.9	43.4	29.45	48.1	40.2	42.7	34.35	54.4	43.15	39.4	43.5	39.65	21.5	29.75	44.85	38.95	5.3	21.55	44.6	33.85	19.5	26.95	34.95	21.6	16.5	27.5	26.15	39.2275
	2012	13	19.1	2.9	11.025	14.525	9.3	10.15	13.85	2.925	3.35	8.65	0.15	1.925	1.15	2.6	1.625	2.7	1.875	1.7	0	1.5	0.85	2.45	8.375	1.5	2.475	2.3	1.8	1.05	0.3	0.175	0	0	0.975	0	3.2	0	0.65	0	0	0	3.4275
		14	37.325	23.5	22.025	28.4	22.975	21.375	28.25	8.8	12.025	31.7	4.4	10.4	10.475	11.85	6.025	7.625	9.65	6.35	3.25	2.85	3.25	7	10.575	7.375	6.575	8.475	11.3	3.25	6.075	0.1	4.575	3.15	5.6	0	3.25	2.5	1.175	1.275	0.425	0.2	9.88438
		15	42.5	29.4	32.475	27.75	31.75	19.85	30.75	17.45	33.075	27.95	16.475	17.35	24.25	23.55	13.4	9.85	21.45	15.1	5.9	10.4	11.85	9.975	19.375	14.25	19.25	11.55	20.825	10.125	13.75	2.6	17.55	7.725	11.75	5.65	16	5.85	6.55	7.925	3.725	3.8	16.7687
		16	49.95	47.85	35.95	37.325	41.85	37.875	43.25	52.4	46.5	44.55	26.825	39.65	38.3	43.7	18.225	16.2	45.25	26.25	12.1	15.025	19	17.725	26.1	11.175	36.4	20.1	30.85	28.525	19.9	3.525	21.15	21.525	24.4	5.775	31.15	17.65	11.55	13.95	12.05	4.85	27.4094
	2009	17	0	0	0	0	0	0	0	0	0	0	0	0	0	0	0	0	0	0	0	0	0	0	0	0	0	0	0	0	0	0	0	0	0	0	0	0	0	0	0	0	0
		18	0.8	7.5	5	0	0	0	0.1	2.55	6.5	0	10	6.5	7.5	2.5625	0.25	0	0	7.5	0	1	0.5	0	0.15	0.1	3.5	0	5	0.5	2.5	1.5	0.1	2.75	2.5	0	0	0.05	5	1.75	0.15	0.25	2.10156
		19	0.8	32.5	10	0	0	0	0.1	6	9	0	25	22.5	11	5	0.5	0	0	10	0	2.6	0.5	1	0.15	0.1	7.5	0	10	0.5	8.5	1.5	0.75	5	5	0	0.05	2.5	7.5	9	6	0.5	5.02625
		20	0.75	65	10	0	0	0	0.1	21	16.5	0	60	45	20	25.5625	1	0	0	15	0	4	0.5	1	0.3	0	15	0	30	0.5	15	3.5	5.5	12.5	22.5	0	0.55	22.5	17.5	15	20	1	11.6691
	2010	21	19.5	11.75	18.875	10.8125	27.375	15.25	16.5	8.3625	7.5	20.075	2.25	3.5	3.05	2.4	9.5625	23.25	12.5	8.75	16.35	7.8375	10.15	17.7125	8.8875	13.3	3	19.875	1.375	5	4.5	15.13	15	1.8125	1.025	13.75	10.025	2.575	2.5625	2.125	1.1875	2.25	9.91731
		22	22.625	9.0625	23.25	12.8375	29.875	14.875	14.375	5.925	10.625	18.125	2.55	7.625	5.05	3	9.5375	20.125	15	7.5	17.5	10.0625	11.25	17.125	9.875	13.2125	2.625	22.875	2.5	2.875	7.5	13.9	15	4.375	2.05	17.5625	10.025	5.05	0.1875	2.125	0.875	1.375	10.5472
		23	19.875	10.9375	18.125	11.5625	22.875	20	15.25	11.4375	5.675	20.6875	8.45	6.875	8.8	2.0625	15.75	20.625	15	10.65	15.625	11	6.3625	16.4375	7.0125	12.25	7.1875	18.5	7.625	6.25	7.525	15.625	12.5	8.625	2.6875	15.0375	8.7625	5.8125	4.25	2.4	3.9375	4.375	11.1106
		24	32.625	20.125	34.625	13	34.375	27.3375	31.375	10.5875	22.65	15.1875	11.3125	8.85	22.5625	15	16.75	26	20.25	15.8125	22.8375	19.375	8.8375	18.5	12.025	17.875	8.175	21.9375	21	11.025	8.9375	17.65	15.8375	20.375	6.15	19.5875	9.5875	9.7875	14.9625	8.4625	9	9.4875	17.2459
	2011	25	10.5	7.1	21.9	9.5	4.2	6.55	4.875	2.85	2.95	11.5	2.475	2.675	1.925	1.625	4.85	2.55	0.7	1.325	2.85	1.9	1.85	5.275	7.05	3.35	2.3	3.475	4.475	2.625	2.725	4.3	1.2	1.65	9.76	21.6	1.85	2.2	1.75	0.8	0.2	0.4	4.59087
		26	24.5	11.5	23.05	26.5	7.75	21.85	12.15	8.35	5	13.05	4.15	4.95	9.05	4.05	9.7	7.85	0.3	4.75	15.1	5.7	7	9.3	9.25	16	4.4	3.525	5.775	7.95	5.4	15.5	3.1	3.25	0.575	5.25	1.4	2.2	1.25	1.725	2.175	0.6	8.12312
		27	15.05	3.35	15.15	12.95	5.075	13.5	5.15	4.95	3.5	9.15	5.3	2.4	3.375	2.125	4.325	4.45	0	1.3	5.5	2.125	3.375	5	6.6	9.5	4.7	4.425	4.8	2.95	2.175	11.35	1.15	2.3	1.97	6.7	1.25	1.15	0.6	1.6	2.4	0.25	4.82425
		28	43.9	24.25	48.7	39.6	17.3	25.2	17.55	32.9	14.4	11.15	5.775	11.1	26.2	14.8	27.2	9.65	0.425	17.9	27.9	12.75	22.7	33.75	11.7	19.55	20.2	6.15	17.625	17.45	21.45	28.25	7.2	21.1	4.5	7.4	6	9.1	9.9	12.45	8.525	2.775	17.9106
	2012	29	4.05	0	6.55	0.95	0.725	4.65	0.3	0.15	0	0.175	0.25	0	0.2	0	0.25	0	0.15	0.15	0	0.15	0.1	0.2	0.25	0.15	0	0.1	0	0	0	0.75	0	0	0	0	0	0	0	0	0	0	0.50625
		30	8.85	0	2.4	2.575	0.825	4.95	1.65	0.075	0.8	0.225	0.275	0	0.4	0	1.45	0.4	0.15	0.625	0	0.2	0	0	0	0.25	0.5	0.2	2.05	0.2	0	1.45	0	0.55	0	0.2	0.075	0	0	0	0.45	0	0.794375
		31	4.925	1.575	7.925	3.65	0.875	6.75	2.85	0.3	1.75	2.775	1.825	1.75	1.425	0.475	0.975	0	0.375	0.6	0	1.85	0.325	0.225	0.6	0.3	0	0.475	0.75	0	0	1.9	0	0.65	0	0.625	0.45	0	0	0	0	0.125	1.22688
		32	12.9	3.175	6.55	12.075	2.3	10.1	4.75	1.05	7.375	3.175	2.8	2.8	6.05	2.625	2.125	0	0.975	3.325	0.4	1.6	0.65	1.15	1.4	0.8	5.1	2.15	3.9	0.1	1.575	7.375	0	3.375	1.2	1.25	0.3	0	0.675	0.875	0	0.425	2.96125
	2009	33	0	2.625	0	0	0	0	0	0	0	0	0	0	0	0	0.1	0	0	0.05	0	0	0	0	0	0	0	0	0.025	0	0.05	0	0	0	0	0	0	0.025	0.75	0	0	0	0.090625
	2010	34	58.3333	28.3333	30.9167	51.6667	55.8333	60	40.9167	14.1667	25.0833	39.25	26.7	32.5833	16	22.5	41.7	47.5833	8.41667	27.5833	20.3333	53.45	15.3333	15.0833	33.4167	36.7	15.3333	37.0333	16.75	11.6667	19.25	36.25	21.6667	16.75	23.4167	5	8.33333	6.66667	16.7	16.1667	7.5	16	26.9092
	2011	35	21.2031	12.1312	27.1	24.0063	11.8953	19.5469	15.1047	24	11.2688	11.5219	8.24375	13.6266	14.45	12.3406	12.5625	6.89375	1.13906	9.07969	15.3875	8.13906	13.9141	16.6953	8.18906	13.8625	12.8063	6.75469	13.1734	15.6859	9.7625	17.0781	4.21719	10.9563	4.23406	5.84375	5.04688	5.57812	5.18125	5.76719	3.6375	3.47656	11.5375
	2012	36	18.45	0.925	9.85	6.375	2.175	9.4	5.225	2.65	0.5	3.125	3.5	0.9	2.3	1.475	1.25	0	0	1.4	1.65	7.35	0	0.2	0.475	0.125	1.075	0.325	3.15	0	0	0.175	1.975	1.55	0.85	0.85	0.6	0	0.175	0.3	0	0	2.25812
		Mean	18.2551	17.5137	16.8199	15.013	14.3112	13.4435	13.3	13.2672	11.9301	11.7955	11.0095	10.8154	10.7322	9.6344	8.92853	8.79427	8.75363	8.75042	8.60347	8.46231	8.34379	8.33737	8.19374	8.1838	8.1423	8.10904	8.06512	7.90239	7.15966	7.14999	6.74122	6.73084	6.1299	6.08814	5.91606	5.30558	4.46499	4.18115	4.02645	3.42076	9.31814
	Table S18. Wheat rersistance test for resistance to FHB. Correlation analysis of DI data of Table S17 showing the epideic correlations across genotypes, 2009-2012. (Mesterhazy et al. 2015)
	Isolates	1	2	3	4	5	6	7	8	9	10	11	12	13	14	15	16	18	19	20	21	22	23	24	25	26	27	28	29	30	31	32	33	34	35
	2	-0.0451487
	3	0.937693	-0.024996
	4	0.289524	0.344433	0.436238
	5	0.00231065	-0.0214516	0.010993	0.170821
	6	-0.00204883	-0.114019	-0.0275944	0.0163283	0.916695
	7	-0.0608216	0.177881	-0.0566318	0.316544	0.850757	0.781442
	8	0.0409661	0.44651	0.147584	0.589394	0.364847	0.306892	0.482332
	9	-0.0976042	0.0193631	-0.1342	-0.128124	0.476626	0.453294	0.421738	-0.073949
	10	-0.00839749	0.433048	-0.0313049	0.322408	0.33658	0.333239	0.552806	0.35345	0.419388
	11	-0.0839025	0.448655	-0.0880592	0.415002	0.330602	0.300957	0.58245	0.48955	0.371198	0.91464
	12	0.21147	0.412477	0.261031	0.641425	0.182214	0.114085	0.436411	0.514426	0.284137	0.750043	0.764223
	13	-0.111367	-0.0718657	-0.131198	0.104267	0.545403	0.582115	0.521335	0.131761	0.450994	0.488663	0.592116	0.268966
	14	-0.0878071	0.0324039	-0.0641383	0.279029	0.5651	0.577478	0.634816	0.310968	0.356192	0.51821	0.646744	0.429315	0.901855
	15	-0.00225829	0.125877	0.0245458	0.369519	0.46219	0.503931	0.56111	0.549604	0.248181	0.550084	0.695701	0.546908	0.77205	0.879685
	16	-0.00398672	0.363246	0.0741911	0.53177	0.348643	0.346139	0.537687	0.669512	0.0939254	0.596417	0.726644	0.672106	0.580193	0.737717	0.860773
	18	0.456686	0.308744	0.561551	0.489055	-0.154258	-0.197421	-0.047369	0.494472	-0.341134	0.0521793	0.0783748	0.338906	-0.186191	-0.00657154	0.231067	0.285719
	19	0.438877	0.232274	0.618875	0.648119	-0.0464984	-0.166042	0.0650243	0.466765	-0.30175	0.0418382	0.0746368	0.367656	-0.203028	0.0313927	0.17714	0.271244	0.868055
	20	0.487713	0.24048	0.640828	0.645673	-0.152807	-0.297473	-0.0207284	0.413994	-0.376382	-0.0262995	0.0211209	0.354748	-0.279027	-0.0427635	0.092936	0.251668	0.800569	0.942586
	21	-0.17201	-0.128164	-0.222476	-0.253538	0.719295	0.731298	0.579397	0.025921	0.650149	0.314199	0.264706	0.00898081	0.514759	0.508294	0.356214	0.149932	-0.421264	-0.388695	-0.506533
	22	-0.17412	-0.169463	-0.206862	-0.300065	0.708961	0.759868	0.567088	0.0644719	0.647	0.296055	0.251126	0.011896	0.528618	0.508726	0.400166	0.162858	-0.392208	-0.375516	-0.498327	0.96058
	23	-0.0709623	-0.0400282	-0.120079	-0.248751	0.680396	0.733936	0.588215	-0.0379075	0.609808	0.3028	0.247617	0.0229384	0.504959	0.523322	0.33598	0.177133	-0.332912	-0.326973	-0.439447	0.919538	0.89352
	24	-0.126179	-0.044253	-0.185059	-0.193198	0.522303	0.598354	0.551235	0.161671	0.491987	0.37494	0.393102	0.115342	0.562981	0.573547	0.539358	0.298629	-0.0466462	-0.14825	-0.263967	0.698146	0.726699	0.737615
	25	-0.0671868	-0.0968029	-0.0843473	-0.0842478	0.339465	0.399689	0.315176	-0.01988	0.169584	0.325941	0.259286	0.068087	0.469789	0.437859	0.334229	0.123731	-0.0514034	-0.0450534	-0.126718	0.385152	0.458953	0.410006	0.372751
	26	-0.0933155	0.021957	-0.113014	0.0770703	0.601691	0.621088	0.583675	0.0319598	0.491273	0.445686	0.438949	0.218649	0.73418	0.683645	0.492326	0.274269	-0.133933	-0.136655	-0.252293	0.521928	0.518584	0.57018	0.524441	0.522492
	27	0.0217309	-0.0579882	-0.0225954	-0.0930918	0.52098	0.567017	0.462881	-0.0596752	0.380584	0.347995	0.335709	0.0773027	0.709819	0.620961	0.446024	0.210924	-0.134358	-0.168019	-0.25657	0.519617	0.540844	0.58754	0.501909	0.651421	0.920537
	28	-0.176063	0.251818	-0.18561	0.165592	0.361314	0.341472	0.453247	0.100653	0.485325	0.514456	0.513713	0.37908	0.518117	0.475154	0.408067	0.276617	0.0607126	0.00786136	-0.111197	0.295846	0.313324	0.357188	0.412768	0.385984	0.806545	0.694932
	29	-0.0309034	-0.0739849	-0.0603271	-0.135119	0.34963	0.450207	0.421446	0.00512964	0.289581	0.451937	0.372499	0.103757	0.636734	0.524106	0.459491	0.275714	0.00275165	-0.0514492	-0.163035	0.376177	0.438984	0.451279	0.569641	0.573879	0.693676	0.756172	0.611874
	30	-0.0523307	-0.101426	-0.0868729	0.0120947	0.337943	0.415547	0.388732	0.0100814	0.246764	0.202433	0.331517	0.0431058	0.745045	0.635321	0.53189	0.340177	-0.0856273	-0.149313	-0.194793	0.310681	0.351272	0.427633	0.536782	0.347922	0.687153	0.714084	0.565011	0.731315
	31	0.05564	-0.0485534	0.0608047	0.0423674	0.45931	0.576682	0.486488	0.146398	0.207584	0.454511	0.423834	0.179278	0.731945	0.687494	0.591101	0.417173	0.109051	0.0657154	-0.0596609	0.36387	0.418894	0.469418	0.576851	0.591684	0.7654	0.793086	0.580786	0.900976	0.712596
	32	-0.00790241	0.0247555	-0.00318693	0.153063	0.426577	0.48717	0.418885	0.292485	0.085026	0.195053	0.347689	0.103924	0.711556	0.674881	0.626933	0.468231	0.182859	0.05099	-0.037629	0.197884	0.258843	0.309375	0.449132	0.360145	0.728336	0.734751	0.621842	0.618268	0.802306	0.763719
	33	-0.0348454	0.108341	0.066783	0.526741	0.257533	0.0618616	0.408837	0.365605	-0.0903631	0.0920015	0.187077	0.239886	-0.0516001	0.177505	0.154066	0.174609	0.353144	0.602865	0.540014	-0.0123934	-0.101196	-0.0577289	0.0407714	0.0512156	0.0296387	-0.111843	0.0612043	-0.0788534	-0.0971919	-0.00552748	-0.0247073
	34	-0.000347247	-0.169526	0.00894179	-0.0438689	0.652857	0.663397	0.518175	0.0939966	0.401641	0.143825	0.20635	0.0318459	0.667228	0.635872	0.465408	0.244024	-0.138462	-0.135788	-0.221005	0.566934	0.553888	0.607085	0.549218	0.203551	0.635313	0.596452	0.335766	0.447016	0.571024	0.581077	0.560436	-0.0138493
	35	-0.0874245	0.309513	-0.0617823	0.254903	0.404322	0.403479	0.496475	0.200798	0.428822	0.609378	0.588784	0.45264	0.571712	0.546912	0.470929	0.424509	0.0853715	0.0223857	-0.0681584	0.298766	0.302501	0.363408	0.39075	0.389317	0.827184	0.746175	0.912265	0.598416	0.525022	0.647086	0.64371	-0.0335892	0.396937
	36	0.0561025	-0.00145367	0.0211005	0.0627301	0.368781	0.474135	0.445049	0.0668566	0.268607	0.415153	0.474102	0.217177	0.775904	0.684811	0.606536	0.417163	-0.00116424	-0.0557102	-0.115832	0.314977	0.373985	0.428308	0.559364	0.441399	0.687996	0.690921	0.57614	0.777659	0.883355	0.805671	0.728506	-0.0884444	0.600689	0.565902
	P=0.001 n=179		P=0.01, n=80		P=0.05, n=68		not sign. N=327
		Table S19. Winter wheat resistance test of 40 genotypes to FHB in 36 epidemic situations, FDK %, 2009-2012 [24].
			Genotype	SzD 6515	SzD 5275	SzD 5417	GK ÉLET	GK KAPOS	GK PIACOS	SzD 7257	GK KALÁSZ	GK SZALA	SzD 5377	GK HATTYU	BALATON	RAINER	GK HUNYAD	Be/SK 48.21// FHB 142	SzD 4511	GK CSILLAG	SzD 6626	SzD 6701	SzD 5205	GK PETUR	SzD 6401	Attila/3/Sgv/NB//MM/Sum2	SzD 18364 (B-18364)	SzD 5066	GK BÉKÉS	SzD 5501	GK FÉNY	GK HOLLÓ	Ttj/RC103/3/Sgv/NB//MM/Sum3	Rst/Nba	SzD 0016 S	Zu//Ré/NB/5/DH Kö…	SzD 0016 F	SzD 5319	MIDAS	Zu//Ré/NBb	Zu//Ré/Nba	GALLUS (SzD 8583)	Rst/NBb	Mean
			Fus. Isol.	33	27	30	8	13	15	36	12	16	29	10	2	18	11	3	24	7	34	35	26	14	32	1	23	25	6	31	9	5	37	19	22	39	21	28	17	40	38	4	20
	2009	1	1	0.4	0.375	0.025	0.05	0.125	0.25	0	0	0.5	0.375	0.5	0	0.025	0	0	1	0	0.25	0.125	0.375	0.05	0	0	0	0.25	0	0.375	1	0	0	0.05	0.15	0.025	0.125	0.125	0	0	0	0	0	0.163125
		2	2	2	3	0.75	0	0.5	0.125	0.15	0.25	1	0.5	0.75	0.05	0.375	0	0.15	0.25	0.75	1	1.25	0.125	0	0	0	0.55	0	0.05	0.025	0.25	0	0	0.125	0.875	0	0	0.15	0.5	0	0	0	0	0.3875
		3	3	0.55	3	0	0	0	0	0	0	0.1	0	0.5	0.05	0	0	0.025	0	0	1.625	0.25	0.025	0	0	0	0.125	0.05	0	0.75	0	0	0.05	0	0	0	0	0	0	0	0	0	0	0.1775
		4	4	22.5	30	68.75	9.25	23.75	16.25	21.25	0.75	20	12.5	10	6.25	10	17.5	10.5	11.25	2	25	9.5	11.25	7.5	2.75	1.65	10	16.25	7.75	17.5	4.75	10	12.5	10	11.25	0.875	10	5.75	3.25	0.675	0.275	12.5	0.025	12.0875
	2010	5	3	13.75	20	11.25	12.5	16.25	2	8	3	7.25	6.75	8.5	5.5	28	5	0.75	5.75	0.5	5.5	5.75	1	10	1	0.625	2.5	0.125	16.25	4.25	0.25	2.5	1.5	6.5	4	0.25	0.5	1.5	2	0.625	1.25	1.75	0.275	5.61625
		6	4	23.75	22.5	22.5	8.5	25	15	16.25	3.25	15	16.25	9.25	11.75	10	10	7.25	13.75	1.5	13.75	10	7.5	13.75	4.75	1.25	15	2.75	12.5	10.5	2	5.25	1.25	11.25	13.75	2	4.25	4.5	8.25	1.125	3.5	0.875	0	9.53125
		7	2	60	61.25	30	20	50	16.25	42.5	5	42.5	58.75	17.5	31.25	21.25	21.25	8.75	22.5	3.5	18.75	25.5	27.5	26.25	4	2	15	13	21.75	31.25	3.25	8	12	16.25	21.25	2	7.25	17.5	17.5	1.25	1.75	6.5	0	20.2937
		8	1	52.5	50	36.75	15	55	11.75	65	12.5	50	36.25	25	51.25	72.5	30	23.25	26.25	1.5	32.5	47.5	42.5	45	11.5	3.25	18	25	35	51.25	12	10.5	11.5	37.5	56.25	8.75	30	32.5	25.5	6.75	5	10.25	0.125	29.3156
	2011	9	1	1.75	1.25	0.375	2.125	2	1.5	0.25	1.625	1.5	3.25	2.75	0.5	1.625	1.75	1.025	1	1.25	1.25	2	0	2.75	1.25	1.5	2	0.75	0.625	0.25	0	0	1.375	0.125	0.25	0.875	0	0	0.375	0	0.125	0	0.75	1.04438
		10	3	47.5	15	26.25	47.5	42.5	37.5	21.25	42.5	45	14.5	23.75	25	6.25	21.25	11.25	8.75	11.75	20	37.5	10	14.5	14.5	25	12.5	12.5	7.5	9.5	11.25	7	11.25	21.25	3	3.5	5.75	2.75	3	3.75	1.75	4.5	2	17.2937
		11	2	46.25	14.5	46.25	70	55	62.5	36.25	31.25	30	26.25	36.25	37.5	16.25	47.5	13.75	23.75	38.75	20	40	30	28.75	37.5	30	32.5	27.5	26.25	18.75	22.5	25	22.5	18.75	13.75	26.25	16.25	10	17.5	4.75	4.5	20.75	3.25	28.225
		12	4	80	62.5	90	88.75	90	93.75	67.5	82.5	77.5	70	91.25	70	67.5	91.25	67.5	46.25	47.5	67.5	68.75	75	87.5	61.25	71.25	60	67.5	47.5	52.5	65	62.5	52.5	65	42.5	21.25	52.5	27.5	38.75	26.25	16.25	60	11.5	62.1
	2012	13	4	2.5	0.5	11	1.75	4.25	4.75	3.5	5	5.5	12.5	12.5	4	10	20	28.75	7.5	16.25	3	0	1.25	0	7	20	0.5	0.75	1.75	0.5	12	3.5	4.25	0.125	1	10.5	2.25	2	9.5	5	3.25	0.5	0.375	5.98125
		14	3	55	14.25	36.25	13.75	22.5	20.5	38.75	23.75	21.25	23.75	30.75	45	47.5	45	65	31.25	67.5	28.75	1.75	35	2.75	41.25	41.25	3	25	12.5	3.25	35	12.5	28.75	0	4	36.25	13	12.5	22.5	36.25	22.5	22.5	0	26.05
		15	1	55	36.25	47.5	17.5	17.5	20.75	60	40	57.5	52.5	58.75	55	40	38.75	65	47.5	65	28.75	42.5	23.75	9.25	57.5	52.5	15	50	21.75	26.25	52.5	27.5	38.75	0.375	17.5	60	30	38.75	27.5	60	37.5	23.75	2.25	37.9531
		16	2	85	57.5	72.5	40	40	34.5	60	70	67.5	80	72.5	65	72.5	65	67.5	67.5	67.5	60	41.25	60	13	77.5	55	33.75	47.5	30	43.75	81.25	42.5	75	2	32.5	82.5	57.5	50	52.5	80	60	11.75	1.5	54.3813
	2009	17	1	0.05	0.25	0	0	0	0	0.25	0	0	0	1	0	0	0	0	0	0	0	0	0	0	0	0	0	0	0	0	0	0	0	0	0	0	0	0	0	0	0	0	0	0.03875
		18	2	0	0	0	0	0	0	0	0	0	0	0	0	0	0	0	0	0	0.5	0	0.25	0	0	0	0	0	0	0	0	0	0	0	0	0	0	0	0	0	0	0	0	0.01875
		19	3	2	0.5	0.05	0.5	0.5	0	0	0.1	0	0.75	0.1	0.25	0	0	0	0.5	0	1.5	0	0	0	0.5	0	1	0.05	0	0.5	0	0	0.25	0	0.25	0	0	0.05	0	0	0	0.05	0	0.235
		20	4	15	7.5	20	0.25	15	1.5	2.55	0.1	0.1	2.5	1	0.75	2	0.5	0.5	5	0	6	3.5	5.05	0	3	0.05	6.5	2.55	0	6.5	0.5	0	0.25	0.8	3.5	0.125	0.5	3	0.5	0.125	0	0	0.8	2.9375
	2010	21	3	15	18.75	4.75	4.75	5.25	1.5	4.25	3	7.25	5.75	1.5	2.5	1.25	1.5	1	3.75	0.125	3	2	2	1.75	0.75	1.875	2	1	2.75	3	0.125	4	1.5	0.75	3.25	0.75	0.75	1.5	1.625	0.25	0	0.75	0	2.93125
		22	4	5	45	2.375	3	6.75	3.75	3.5	1.55	6	1	2.5	1	1.25	0.75	1.25	6	0.625	1.375	1	1.5	2.25	0.5	0.25	4.5	1.25	2.25	6.5	0.25	2.5	1.5	2	4.5	0.75	2	2.25	0.75	0.5	0.125	0.5	0.25	3.26375
		23	2	55	75	7.75	10.5	10.5	0.75	17.5	1.5	8.25	9	3.25	10	4.75	3	2.25	11.25	0.25	2.5	6.5	7.25	5.5	6.375	0.5	13.75	5.5	1.25	12.5	0.625	4.25	0.625	3.5	17.5	0.625	5.25	7	4.75	0.25	0	0.75	0	8.43125
		24	1	50	84.25	27.5	26.25	37.5	5.25	57.5	7.5	23.75	50	16.25	38.75	33.75	12	10	57.5	1	11.25	26.25	18.75	7	21.25	2.75	46.25	22.5	10	16.25	1	11.25	5.75	22.75	28.75	0.75	16.25	28.75	13.75	0.75	0.625	1	0.375	21.3188
	2011	25	1	2.475	4.475	7.1	10.5	2.85	9.5	1.925	21.9	2.625	2.3	2.85	1.9	1.325	1.85	4.85	1.75	6.55	2.675	1.625	2.95	5.275	2.2	11.5	1.65	2.725	4.875	8.27	4.2	3.35	7.05	4.3	0.2	3.475	1.2	0.8	0.4	2.55	21.6	1.85	0.7	4.55362
		26	3	5.3	4.8	3.35	15.05	4.95	12.95	3.375	15.15	2.95	4.7	5.5	2.125	1.3	3.375	4.325	0.6	13.5	2.4	2.125	3.5	5	1.15	9.15	2.3	2.175	5.15	1.97	5.075	9.5	6.6	11.35	2.4	4.425	1.15	1.6	0.25	4.45	6.7	1.25	0	4.82425
		27	2	4.15	5.775	11.5	24.5	8.35	26.5	9.05	23.05	7.95	4.4	15.1	5.7	4.75	7	9.7	1.25	21.85	4.95	4.05	5	9.3	2.2	13.05	3.25	5.4	12.15	0.575	7.75	16	9.25	15.5	2.175	3.525	3.1	1.725	0.6	7.85	5.25	1.4	0.3	8.12313
		28	4	5.775	17.625	24.25	43.9	32.9	39.6	26.2	48.7	17.45	20.2	27.9	12.75	17.9	22.7	27.2	9.9	25.2	11.1	14.8	14.4	33.75	9.1	11.15	21.1	21.45	17.55	4.5	17.3	19.55	11.7	28.25	8.525	6.15	7.2	12.45	2.775	9.65	7.4	6	0.425	17.9106
	2012	29	4	4.5	0.75	1.5	5.5	3	2.25	0.5	9	0.75	0.25	0.5	0.75	0.75	0	1	1	0.125	1.5	0.25	1.5	1.5	0.5	0.5	1	0	2.25	0.5	0.25	0.5	0.25	1.75	0	0.25	0.5	0	0	1	0	0.25	0	1.15938
		30	3	5.75	4.25	4	35	8.25	11.25	1.75	3.5	2	4.75	0.25	1.25	2.5	1	1.125	1.5	0	5.5	0.25	5	8.5	0.75	4	3.25	0	6.75	0.75	0.75	0.5	0.5	2	0	0	0.5	0.75	0	0	0	0	0	3.19687
		31	1	7.5	3	6.5	25	4.5	25	2	21.25	0.5	1.75	1.25	2.5	2.5	0.75	1.5	1.5	2.75	2.5	0.25	2.75	6.25	3.25	0.5	0.75	0	7	1.75	2	0.125	2.5	0.75	0	2.75	1.25	1.5	2	0.75	0.75	0	0.25	3.73438
		32	2	23.75	9.5	23.75	42.5	23.75	50	15	17.5	3	10	1.5	2.25	5.75	3.75	7	5	5.75	15	2.25	11.25	11.25	2.25	8.75	10	0	13	2.25	2.75	5.875	1	8.25	0	1.5	4.25	1.5	1.25	0.5	2.5	0.5	0.25	8.89687
	2009	33	2009	0.5	0.15	0	0.025	0	0	0.25	0.25	0.3	0.5	0	0	1	0	0.025	0.375	0.25	0.25	0.65	0.25	0	0.5	0.5	0.05	0.525	0.25	0.525	0	0	0.275	0	0.25	0	0.25	0.15	0.05	0	0	0	0	0.2025
	2010	34	2010	22.5	9	5.75	20	7	6	1.75	15	5	2.25	4.5	25	7.25	12.5	1.25	3.25	4.25	16.75	15.5	3.25	13.75	11.75	0.75	16.25	2	17.5	6.25	0.25	28.75	0.875	4.5	3.75	0.75	1	4.75	9.25	3.5	2.25	0.25	1	7.92188
	2011	35	2011	5.75	7.5	7.75	7.5	18.75	46.25	1	42.5	5	1.5	40	0.5	1	0.5	2.5	0.25	10	0.75	0.25	1	23.75	0.5	7.5	1.5	0.25	6.25	4.5	1.25	16.25	3.5	6.75	0	2.25	3.5	0.5	0.25	1.75	0.75	0	6.25	7.1875
	2012	36	2012	15	10.25	0.5	27.5	1	15.75	1.75	0.5	3.25	1.25	5	4.25	3.25	0	2.25	0.75	4	1	0.25	3.5	0.25	0.25	5.5	1.75	0.125	6.25	1.5	0.75	0.75	1.5	3.75	0	0.25	1.75	0.25	0	0	0	0.5	0	3.15313
			Mean	22.0403	19.45	18.2924	18.025	17.6438	16.5326	16.4097	15.3729	14.9507	14.916	14.7347	14.4535	13.7792	13.484	12.4493	11.816	11.7076	11.6146	11.5312	11.5118	11.0035	10.7924	10.6542	9.92431	9.90069	9.9	9.70111	9.66181	9.44167	9.1125	8.50694	8.25208	7.87083	7.77153	7.6125	7.41181	7.23056	5.71111	5.29653	0.906944	11.6845
	Table S20. Wheat rersistance test for resistance to FHB. Correlation analysis of FDK data of Table S19 showing the epidemic correlations across genotypes, 2009-2012 [24].
		1	2	3	4	3	4	2	1	1	3	2	4	4	3	1	2	1	2	3	4	3	4	2	1	1	3	2	4	4	3	1	2	2009	2010	2011	2012
1	1
2	2	0.285655
3	3	0.230793	0.760111
4	4	0.11597	0.425484	0.331344
5	3	0.0437821	0.467646	0.352752	0.406146
6	4	0.215793	0.594979	0.376299	0.685226	0.654307
7	2	0.28705	0.625845	0.428816	0.54096	0.621815	0.858288
8	1	0.145146	0.399781	0.244248	0.426739	0.665386	0.699768	0.758714
9	1	0.0615369	0.261287	0.104544	0.0244768	0.362399	0.343889	0.360567	0.106102
10	3	0.096189	0.313977	0.0620168	0.316856	0.310811	0.479228	0.437953	0.229794	0.512358
11	2	0.000560792	0.0583163	-0.139023	0.320915	0.231262	0.408147	0.298595	0.0910246	0.481137	0.769363
12	4	0.142976	0.179747	0.0676108	0.467892	0.374134	0.50062	0.425945	0.337584	0.527202	0.732542	0.743375
13	4	0.00348568	-0.112783	-0.189011	-0.0278738	-0.125824	-0.153967	-0.18758	-0.237903	0.206769	-0.0195715	0.0777435	0.159749
14	3	0.0123111	0.0224262	-0.101208	0.0473313	-0.00206131	-0.0761692	-0.0364828	-0.0766783	0.0413654	0.0762206	0.181764	0.160006	0.712032
15	1	0.19017	0.130014	-0.0185016	0.016828	-0.12032	-0.120856	0.0267709	-0.0586905	0.0701883	0.0772607	0.0418805	0.0194785	0.578985	0.756165
16	2	0.283173	0.186605	0.0717024	0.100226	0.00884005	0.00211594	0.116765	0.00246716	0.112646	0.0935967	0.0711925	0.0684825	0.497798	0.706163	0.836285
17	1	0.22363	0.263464	0.284954	0.0682513	0.185311	0.121177	0.139712	0.08834	0.281851	0.0938903	0.0776796	0.228001	0.1032	0.0573361	0.231883	0.153779
18	2	0.112976	0.115633	0.368618	0.155009	-0.056778	0.0685846	0.0181597	0.0746807	-0.0529397	-0.0099631	-0.0718515	0.0811201	-0.11984	0.0610483	-0.133725	0.0561316	-0.0514914
19	3	0.234918	0.48961	0.428394	0.246692	0.23667	0.498776	0.472341	0.205418	0.334803	0.314051	0.195872	0.170031	-0.19299	0.0752826	-0.00768972	0.194047	-0.0140405	0.38816
20	4	0.166069	0.490654	0.279946	0.782975	0.397826	0.7218	0.56695	0.416595	0.0780039	0.330613	0.309279	0.301168	-0.131358	0.0621475	-0.025282	0.136929	-0.00991821	0.132917	0.532978
21	3	0.271706	0.82899	0.681042	0.479418	0.555146	0.690447	0.79596	0.446076	0.238882	0.414107	0.18481	0.281031	-0.186734	0.00146861	0.0760127	0.178653	0.145375	-0.0157839	0.546765	0.522787
22	4	0.229279	0.733998	0.83514	0.333364	0.444764	0.467189	0.528069	0.297278	0.074741	0.0768864	-0.0629498	0.075151	-0.208789	-0.17452	-0.065563	-0.00735348	0.216809	-0.0578665	0.193825	0.285567	0.782958
23	2	0.241212	0.826271	0.716937	0.371738	0.4843	0.609135	0.705388	0.456868	0.11962	0.226212	0.0645099	0.139197	-0.252161	-0.0149033	0.0413716	0.119564	0.175902	-0.0675624	0.52965	0.490507	0.927517	0.82891
24	1	0.290199	0.601157	0.451968	0.410021	0.546265	0.718032	0.783346	0.63161	0.218999	0.224404	0.151491	0.218251	-0.214988	-0.0471639	0.0777622	0.133442	0.169066	-0.0858443	0.447013	0.493443	0.723568	0.631788	0.767552
25	1	-0.157339	-0.151343	-0.0380941	-0.105135	-0.0992565	-0.191882	-0.248241	-0.367373	0.0571557	0.25339	0.101052	0.0708626	0.0638899	0.0150792	0.000724273	0.0768524	-0.0796349	-0.081247	-0.123106	-0.120095	-0.0555868	-0.0326739	-0.145443	-0.31235
26	3	-0.155286	-0.0598771	-0.0815232	-0.138161	-0.0121882	-0.0968235	-0.151995	-0.360598	0.215712	0.452325	0.430261	0.316955	0.113742	0.0727189	-0.056154	-0.0336961	0.0127914	-0.112731	-0.0855143	-0.2015	0.0335344	-0.0121057	-0.087725	-0.235536	0.661754
27	2	-0.155047	-0.0989619	-0.127855	0.00880236	0.0646373	-0.0215924	-0.149162	-0.285548	0.244189	0.504964	0.543151	0.475386	0.182629	0.125134	-0.00643523	-0.0375059	0.146734	-0.102284	-0.206395	-0.180785	-0.0357419	-0.0563674	-0.182822	-0.240662	0.535063	0.920537
28	4	-0.0834337	-0.0509212	-0.101551	0.14811	0.251492	0.240087	0.109088	0.0325248	0.452746	0.579104	0.594035	0.677891	0.11646	0.00834303	-0.0913954	-0.0907966	0.156551	-0.111396	-0.135673	-0.00823284	0.0379514	0.0375409	-0.0815871	0.0500847	0.398178	0.694932	0.806545
29	4	-0.0507531	0.0855522	-0.00187278	0.0524539	0.264558	0.214414	0.133375	0.0113565	0.270415	0.649333	0.43788	0.428219	-0.153048	-0.0066872	-0.151182	0.0260803	-0.0678739	0.0431757	0.288401	0.189803	0.275505	0.0263024	0.140815	0.0560853	0.520922	0.58859	0.543652	0.615562
30	3	-0.0316604	-0.00283617	0.0300929	0.118539	0.358025	0.267548	0.211884	0.0171456	0.374249	0.530377	0.618692	0.436257	-0.151463	-0.138273	-0.312214	-0.171236	-0.0771771	0.0801594	0.23041	0.092197	0.230688	0.0865946	0.117102	0.121451	0.248665	0.496743	0.507964	0.54933	0.565345
31	1	-0.0641849	-0.0427656	-0.0526679	0.0584658	0.176723	0.150608	0.0309696	-0.136758	0.28724	0.577299	0.612448	0.428143	-0.106265	-0.0417451	-0.189023	-0.039796	-0.0740694	-0.04151	0.0884364	0.0283746	0.131249	0.021753	0.0197308	-0.0587869	0.520372	0.667341	0.704128	0.676662	0.780262	0.74765
32	2	-0.0194438	0.102036	0.0339908	0.361489	0.321034	0.477697	0.287192	0.0517738	0.310845	0.648405	0.725262	0.564465	-0.0813118	0.00246705	-0.236107	-0.0938354	-0.0702367	0.0971329	0.272062	0.342739	0.292128	0.0957723	0.1602	0.1464	0.322182	0.565398	0.634267	0.638212	0.629752	0.787542	0.84847
33	2009	0.141346	0.183452	0.0660505	-0.0167363	0.308013	0.0481552	0.225017	0.394829	0.218019	0.0630499	-0.0477325	0.0577426	-0.0169264	0.139138	0.253233	0.26629	-0.123504	0.0440562	0.218225	0.0917088	0.138908	-0.0130867	0.147034	0.275431	-0.0954123	-0.213417	-0.24679	-0.205934	-0.0314017	-0.1172	-0.131627	-0.141415
34	2010	-0.192757	0.196951	0.157802	0.0455365	0.305066	0.310307	0.220828	0.171899	0.215311	0.385165	0.387099	0.319965	-0.257817	-0.0967201	-0.169508	-0.0672092	-0.0818558	0.126695	0.411471	0.132854	0.313128	0.0605693	0.242489	0.192187	0.00924677	0.189294	0.206453	0.207767	0.416719	0.345557	0.303572	0.290504	-0.0179383										55
35	2011	0.0150487	0.00804675	0.00111582	0.00252463	0.0802599	0.113272	-0.0359305	-0.159461	0.388708	0.440004	0.389948	0.466165	0.00808221	-0.106853	-0.135856	-0.111256	0.418147	-0.120514	-0.118135	-0.0344105	0.0270225	0.0515874	-0.0831438	-0.187767	0.434412	0.593247	0.697925	0.666276	0.521583	0.232979	0.621025	0.501367	-0.248202	0.143659									77
36	2012	0.0671611	0.244755	0.199474	0.0890393	0.35826	0.266974	0.264626	0.0138119	0.285039	0.549809	0.581514	0.382837	-0.0958913	0.0418296	-0.111519	-0.0415494	0.110847	-0.0537217	0.298375	0.0698668	0.43024	0.263511	0.375563	0.212009	0.201591	0.535524	0.535138	0.388572	0.477228	0.825483	0.697897	0.741191	-0.0302896	0.330176	0.269031								411
	n= 630	0.091378	0.266979	0.173441	0.212441	0.262932	0.287166	0.245132	0.085506	0.243158	0.347417	0.293536	0.27194	0.00901025	0.0680661	-0.00830398	0.0323767	0.0474958	0.00343531	0.199341	0.137177	0.283538	0.14215	0.106905	0.00154555	0.341543	0.503819	0.487698	0.442056	0.479927	0.470335	0.467867	0.347912	-0.0988098	0.236917	0.269031	0.221487							543
	P=0.001	n=87	P=0.01	n=55	P=0.05	n=77	not sign.	411
			1	2	3	4	5	6	7	8	9	10	11	12	13	14	15	16	17	18	19	20	21	22	23	24	25	26	27	28	29	30	31	32	33	34	35	36	37	38	39	40
	Table S21. Winter wheat resistance test of 40 genotypes to FHB in 36 epidemic situations, Ddeoxynivalenol (DON) contamination, mg/kg,( 2009-2012. [24].
	Year	Genotype/Isolate	GK KAPOS	SzD 7257	SzD 6515	GK PIACOS	GK KALÁSZ	SzD 5275	SzD 6701	SzD 5417	GK SZALA	SzD 5205	GK ÉLET	SzD 18364 (B-18364)	GK HUNYAD	SzD 5377	Rst/Nba	SzD 6626	Be/SK 48.21// FHB 142	RAINER	GK HATTYU	GK PETUR	GK BÉKÉS	Ati/3/./NB//./Sum3	GK CSILLAG	GK FÉNY	SzD 6401	GK HOLLÓ	SzD 5501	SzD 0016 F	Ttj/RC103/3/./NB//./Sum3	SzD 0016 S	SzD 5066	BALATON	SzD 4511	GALLUS (SzD 8583)	MIDAS	SzD 5319	Zu//Ré/NB/5/…	Zu//Ré/NBb	Zu//Ré/Nba	Rst/NBb	Mean
	2009	1	0.322555	0.361215	0.21269	0.248292	0	0.95093	1.13373	0.109865	0.10548	1.70498	0	0.34979	0	0.32694	0	0.30409	0	0.18984	0	0	0	0	0	0.83668	0.18984	0	0.58533	0.41834	0	0.779555	0.276855	0	0.711005	0	0	0.15118	0	0	0	0.07559	0.258619
		2	1.59073	1.11088	2.00203	0.573905	0	2.60756	0.779555	1.62501	0.12833	3.23593	0.23554	1.04233	0.60818	1.76211	1.11088	0.83668	1.00806	0.53259	2.20768	0	0	0	0.60818	0.37968	0.345405	0.17403	1.14516	0.18984	0.60818	0.413955	1.36223	0	2.26481	0.05274	0.40253	0.391105	0.132715	0.72243	0.23554	0	0.810662
		3	0.87534	0	0.384065	0.34979	0	0.98959	0.60114	0.23554	0.60818	0.269815	0	0.05274	0	0.498315	0.87534	2.59613	0.64684	0	0	0	0	0.05274	0	0	0.18984	1.63643	0.05274	0.07559	0	0.07559	0.064165	0	1.16801	0.361215	0.064165	0.14414	0	0	0.02989	0	0.322433
		4	12.0903	11.6676	16.0319	8.10298	3.84512	10.3194	4.94968	14.0897	14.5467	9.97668	5.74943	7.32608	8.60568	5.97793	6.66343	14.3182	9.29118	5.39526	7.57743	9.56538	5.17818	2.66468	4.94968	5.17818	4.14993	3.57868	7.77166	5.92081	8.60568	5.29243	9.33688	2.55043	7.79609	5.09821	8.52571	4.92683	1.11088	2.43618	1.14516	0.44823	7.06886
	2010	3	12.2033	8.68588	8.34232	6.47728	7.9824	17.9784	10.5346	6.46092	7.75336	3.05804	1.17664	10.9599	10.5346	3.67972	6.85356	3.87604	6.72268	19.7943	8.94764	6.24824	12.3014	3.69608	6.919	3.66336	4.08872	7.14804	3.13984	2.7472	1.50384	3.41796	2.81264	0.57132	2.86172	2.71448	0.91488	2.011	5.64292	4.18688	1.97892	0.11388	6.0176
		4	12.2196	10.191	10.6982	5.92104	9.97832	13.3648	5.07032	11.0417	18.551	6.0192	1.73288	10.5673	11.238	8.98036	12.4323	8.6368	10.3219	5.15212	7.93332	6.46092	6.19916	5.38116	6.23188	7.88424	4.90672	10.3219	9.11124	2.55088	2.77992	7.96604	2.71448	3.238	8.4732	5.00488	6.72268	4.67768	7.4916	4.74312	1.6838	0	7.36484
		2	33.0459	16.4405	26.2565	14.2974	11.9252	38.7556	25.1113	33.4549	27.9416	30.5592	8.57136	26.2892	29.2504	25.7821	14.3137	22.8864	23.4262	15.1972	19.5489	10.9436	21.6266	6.41184	9.55296	10.6	12.5959	17.1276	26.6492	12.9558	6.86992	20.1215	13.9211	16.2933	24.8823	11.238	18.7964	15.0499	11.0254	7.91696	1.89648	1.9292	18.0364
		1	37.8558	31.1809	24.2279	7.88424	21.8393	21.9866	32.8987	26.1584	34.8292	20.6614	1.79832	22.0356	25.2258	21.6594	34.2238	18.8291	25.8802	37.6104	11.3035	17.2258	23.7534	10.2892	6.55908	17.0458	15.9497	15.9334	20.0888	23.8516	11.6961	33.5204	11.5816	26.4303	15.9006	14.5755	7.31164	16.4569	14.7718	21.0377	10.42	1.52084	19.8502
	2011	1	2.29905	1.78987	2.77931	17.7273	5.32066	1.37856	1.77877	1.05839	1.47861	1.43859	23.7305	0.98944	1.73875	2.77931	0.978347	2.77931	6.18112	3.47968	3.81986	3.33961	2.03891	1.77877	7.18165	5.24062	2.97941	2.97941	0.858283	2.97941	1.17845	0.978347	1.29852	1.37856	1.97888	2.53918	2.23902	1.4586	1.31853	0.77824	1.83881	1.71874	3.29013
		3	62.4111	31.3946	32.9954	26.1117	55.8876	10.9837	33.3956	27.1923	32.7953	13.1849	50.7449	25.5915	92.307	8.78251	13.1849	13.1849	15.1859	9.58293	22.2497	9.38283	19.3882	16.9869	17.4671	7.78197	13.5851	26.0517	4.98048	7.78197	21.7894	6.58133	8.5824	14.3855	11.7841	8.78251	13.9853	3.97995	8.98261	3.23955	3.17952	9.18272	20.3757
		2	106.234	66.4132	46.2025	87.0242	52.2057	18.3876	65.4127	76.8188	60.6101	66.2131	62.4711	67.6139	54.727	54.6069	23.1902	19.7884	15.7862	28.7932	23.6704	18.8479	34.3962	39.799	62.5512	32.3951	41.8001	19.3281	14.7857	36.3972	14.1854	19.3882	16.9869	11.3839	20.3887	31.7948	12.2444	22.1897	10.1833	13.9853	19.7884	9.26276	37.4563
		4	143.654	168.868	160.063	79.6203	58.1488	66.4132	99.2307	117.841	91.6267	128.847	52.2057	73.417	80.2206	72.2163	83.2222	97.4298	79.0199	92.6272	95.6288	75.418	43.401	69.6149	65.8129	73.417	74.6176	40.4794	38.5984	58.6091	63.2115	42.8006	86.0237	75.2179	31.3946	66.2131	60.2099	34.5963	28.9933	31.3946	22.3898	18.1875	73.5225
	2012	4	4.22584	3.00464	3.371	3.24888	8.13368	4.5922	4.22584	1.66132	4.34796	1.90556	10.8203	10.3318	1.5392	3.00464	1.66132	1.41708	1.5392	1.41708	2.02768	3.49312	10.454	3.73736	2.02768	7.15672	4.83644	0	2.63828	1.78344	3.9816	2.1498	1.86868	1.05072	1.05072	1.78344	1.66132	2.02768	2.51616	1.01384	0.7696	1.5392	3.25038
		3	4.22584	5.93552	6.17976	10.0876	9.59912	6.79036	6.424	11.1867	5.44704	3.00464	19.3687	3.12676	2.7604	14.606	2.51616	3.371	1.90556	2.39404	0	6.66824	9.72124	8.98852	3.49312	10.3318	1.05072	4.95856	3.61524	1.66132	4.5922	2.51616	1.62444	2.39404	2.02768	1.50232	2.02768	1.29496	2.27192	1.78344	0.7696	1.17284	4.83488
		1	7.88944	1.01384	11.4309	21.5669	15.2166	8.50004	6.8756	14.8503	7.88944	13.6291	22.0554	12.6521	4.95856	12.1636	10.6982	8.98852	3.371	8.98852	5.69128	7.6452	9.96548	9.59912	6.91248	6.05764	2.51616	11.553	4.47008	8.37792	6.66824	5.69128	6.05764	5.56916	3.9816	5.56916	4.47008	2.63828	5.69128	4.83644	2.51616	1.5392	8.01888
		2	39.5185	54.5393	21.3226	41.8388	35.0001	25.8411	46.7236	34.3895	23.765	43.1821	37.931	22.7881	14.4839	19.3687	27.795	33.901	15.2166	16.9263	1.29496	16.4378	14.8503	22.2996	16.6821	33.6568	16.4378	13.507	16.56	9.84336	22.5438	10.8203	11.553	12.0415	13.507	11.0646	2.7604	9.96548	15.4609	7.0346	2.63828	3.85948	20.9838
	2009	1	1.20228	0	0	1.00806	0.82964	0	0	0	0	0.21269	0	0.09844	0.28124	0.544015	0.12129	0	0.345405	0	0	0	0.087015	0	0.71539	0.178415	0	0.109865	0	0	0.749665	0	0.292665	0	0.116905	0	0	0.589715	0.50974	0	0	0.315515	0.207699
		2	0	1.06957	0	0	1.41232	0.47108	0	0	0.475465	0	0.292665	0.39549	0.41834	0	0.315515	0.37264	0	0	0.05274	0	0.55544	1.13373	0.544015	0	3.64019	0.05274	0	0.269815	0.132715	0	0	0	0.201265	0	0	0	0.87534	0.12129	0	0.064165	0.321663
		3	0	0.087015	2.2648	0.132715	0.39549	0.224115	0	0	0.955315	0.109865	0.155565	0.76109	0.589715	0.064165	0.71539	2.05212	0.201265	0.155565	0	0.452615	0.064165	0.02989	0.73824	0.155565	0.39549	0	0	0.18984	1.23656	0	0.30409	0.41834	0.28124	0	0.498315	0	0.178415	0.6	0.589715	0.23554	0.380805
		4	5.80656	2.93888	5.20103	0.635415	0.733855	6.81196	3.28163	4.50411	2.73323	2.81321	1.24844	1.56788	0.85953	3.86431	0.954358	4.88113	1.06518	1.15658	0.391105	0.12129	0.155565	2.77893	1.89921	0.58533	3.12168	0.551055	1.30511	0.56248	1.85351	1.39651	1.87636	1.35081	3.05313	0.23554	1.37366	2.48188	0.21269	1.02399	0.594015	0.201265	1.95456
	2010	3	2.6654	3.00896	2.84536	2.28912	2.64904	6.57544	2.38728	2.06008	3.77788	1.37296	1.99464	2.86172	4.23596	4.23596	1.30752	3.20528	0.76764	1.1282	1.32388	3.13984	3.38524	1.86376	0	0.3102	0.50652	2.73084	1.42268	0.67012	1.4384	3.41796	1.0294	0.70284	0.86644	0.70284	0.83372	0.76828	0.32656	2.56724	0	0.37564	1.94377
		4	8.37504	2.10916	1.38996	0.73492	3.27072	7.4098	4.74312	1.47176	3.49976	1.8474	2.22368	3.49976	3.18892	3.28708	2.9108	1.58564	2.38728	2.1746	1.66744	1.30752	5.26664	1.42204	2.46908	1.55292	1.76624	2.32184	3.94148	0.89916	1.04576	2.30548	1.58564	0.75192	1.4384	2.59996	1.6838	2.06008	1.37296	1.2748	1.21	0	2.40131
		2	5.72472	7.36072	15.9824	3.28708	4.93944	30.2484	6.00284	3.90876	7.83516	4.56316	1.99464	12.6286	5.33208	8.16236	3.04168	2.27276	4.12144	4.18688	1.48748	3.45132	5.46296	2.0928	3.51612	3.09076	3.46768	3.13984	5.46296	3.9742	1.04576	7.62248	4.41592	2.63268	5.1194	1.32452	3.02532	2.69812	1.88012	0.86644	1.20936	0.52288	4.97756
		1	24.9804	23.2626	29.823	5.18484	17.8638	39.8353	20.7596	8.32796	13.5939	19.1072	5.43024	24.0479	7.91696	18.0765	13.872	12.9395	11.5489	14.1992	8.26052	8.42412	9.22576	5.33208	2.45272	4.39956	9.81472	12.5305	9.89652	9.81472	5.54476	21.0377	6.41184	6.95172	19.7125	2.07708	15.8516	11.5816	3.71244	6.3464	2.5836	3.09076	12.3956
	2011	1	3.37963	5.38069	5.98101	10.5835	8.5824	14.1854	4.18005	3.17952	3.97995	8.38229	7.18165	2.77931	1.77877	10.7836	4.78037	5.78091	4.18005	2.37909	2.97941	3.17952	5.59189	6.38123	3.37963	0.98944	1.77877	2.37909	11.3839	2.17899	5.98101	2.5792	2.37909	4.58027	1.77877	1.57867	3.57973	0.98944	2.17899	3.77984	0	0	4.42713
		3	11.1838	12.3844	6.18112	31.3946	24.791	11.1838	8.18219	5.78091	6.98155	3.57973	14.1854	10.1833	5.99211	4.18005	14.9858	5.38069	18.3876	5.78091	15.5861	7.78197	7.78197	6.18112	3.37963	1.57867	10.7947	11.3839	10.7836	5.78091	6.98155	2.5792	3.17952	3.37963	1.37856	9.78304	1.37856	1.77877	1.37856	0.978347	0	0.189013	7.86841
		2	5.98101	7.58187	9.58293	14.1854	15.7862	10.3834	4.78037	1.98997	6.18112	4.18005	8.18219	4.98048	0.38912	4.38016	12.3844	4.98048	9.78304	1.18955	3.77984	11.9842	3.77984	16.5867	5.18059	1.97888	2.97941	10.1833	3.57973	1.77877	6.78144	1.57867	2.77931	2.5792	1.77877	0.38912	0.589227	2.19008	2.5792	1.78987	0.789333	0.189013	5.31815
		4	56.8081	36.1971	7.98208	29.1934	42.0002	46.4026	32.5952	8.98261	41.8001	19.5883	35.997	28.5931	13.9853	38.5984	36.5973	32.9954	36.5973	9.78304	20.989	31.7948	15.386	13.9853	8.5824	17.9874	20.3887	8.5824	23.7905	21.5893	9.98315	8.78251	8.38229	12.5845	14.9858	5.5808	8.78251	7.58187	2.77931	3.77984	2.19008	0.789333	20.5994
	2012	4	2.02768	1.5392	1.78344	1.29496	5.32492	1.05072	0	0.64748	1.17284	0.64748	1.3802	0	0.52536	0.40324	0	1.78344	1.05072	0	2.1498	0	0.64748	0	0.64748	0.7696	0	1.05072	0.52536	0	1.5392	0.52536	0.7696	0	1.41708	0	0	1.13596	1.29496	1.12998	0.64748	0.52536	0.885178
		3	1.41708	1.29496	1.5392	2.39404	1.78344	2.88252	0	1.41708	0.64748	1.78344	0.89172	0.52536	1.17284	1.41708	0.64748	0	1.41708	0.7696	1.5392	0.7696	1.29496	0.89172	1.29496	0.52536	0	1.5392	0	0	1.17284	0.52536	1.01384	0	0	0.52536	0.9286	0	2.27192	0.89172	0.52536	1.05072	0.969028
		1	1.78344	2.27192	1.66132	4.22584	5.44704	2.39404	1.5392	2.02768	0.52536	0.52536	2.7604	1.66132	0	0	0.52536	0	2.63828	1.05072	1.78344	1.29496	3.24888	1.5196	0	1.78344	0	1.29496	0.40324	1.05072	1.29496	1.05072	0.64748	1.25808	0.9286	0.40324	1.41708	0	1.90556	1.29496	0.9286	0.64748	1.37983
		2	7.15672	7.6452	5.2028	16.0715	7.27884	5.08068	1.78344	6.54612	2.63828	6.30188	4.5922	2.63828	1.90556	3.00464	0.89172	2.39404	5.44704	2.88252	1.41708	3.08988	2.7604	1.78344	4.22584	3.12676	0.52536	1.50232	1.41708	1.78344	1.78344	0.89172	2.27192	1.78344	0.40324	1.5392	2.02768	1.41708	2.39404	1.41708	0.64748	2.1498	3.24548
	2009	2009	1.14954	0.80544	0.338365	0	0	1.10384	0.16699	1.24094	0.21269	0.459655	0.155565	1.07252	0	0	0.12129	0	0.30409	0	0	0	0	0.12129	0	0	0.688155	0.14414	0.41834	0.14414	0.452615	0	0	0.292665	0.361215	0.96674	0.087015	0.05274	0	0	0	0	0.271499
	2010	2010	1.97828	2.08462	1.98646	0.9476	3.00896	2.53452	2.77174	2.33002	1.8065	1.2339	0.78432	1.79014	3.47522	1.12756	1.58564	1.6838	1.66744	1.83922	1.22246	1.10334	2.31366	0.57132	1.47112	0.96396	2.5836	2.2155	1.43022	0.73524	1.88012	0.784	0.94792	0.47348	1.1112	1.3651	1.93738	1.1521	1.01336	0.76764	1.2015	0.35896	1.55598
	2011	2011	6.78144	2.5792	2.19008	16.9869	23.1902	8.18219	2.97941	6.38123	4.98048	2.97941	7.38176	0.77824	0.838272	1.77877	4.18005	0	6.78144	0.98944	10.5835	18.3876	4.18005	11.7841	8.78251	1.77877	0.498091	7.58187	1.37856	3.17952	3.17952	0.378027	1.37856	1.17845	0.77824	1.77877	1.17845	0.978347	2.97941	1.38965	1.77877	5.5808	4.76625
	2012	2012	1.72238	2.82146	5.44704	3.18782	2.0703	4.65326	1.90556	2.6809	1.82606	1.70394	4.40474	2.19242	0.32374	1.60026	1.70394	1.88712	1.31914	1.66132	1.96662	1.09334	2.4897	1.13596	1.03228	1.35602	0.52536	1.21546	2.08874	1.60026	1.1544	1.64288	0.91016	2.69934	0.89172	1.72238	1.8445	0.8491	1.01384	1.66132	1.5392	0.44586	1.84975
		Mean	17.5218	14.8617	13.3301	13.1894	12.9567	12.5403	12.3112	12.2681	12.168	11.8967	11.1064	11.0608	10.8724	10.0473	9.48226	9.37051	9.04203	8.31686	8.03002	8.02924	7.97088	7.69152	7.42389	7.3538	7.32539	6.81352	6.50773	6.45404	6.26238	6.10031	6.0178	6.00339	5.74371	5.57962	5.25981	4.4518	4.06807	3.79971	2.43651	1.86895	8.58837
	Table S22. Wheat rersistance tes for resistance to FHB. Correlation analysys of DON data of Table S21 showing the epidemic correlations across genotypes, 1994-1996 [24].
	Epidemics	17	1	33	18	3	19	2	29	30	31	34	36	21	20	22	32	13	9	25	35	14	23	27	5	4	6	26	15	24	7	8	10	28	16	11	12
	17
	1	-0.108516
	33	-0.026193	0.212137
	18	-0.0342964	-0.130095	0.139496
	3	-0.0287984	0.162573	0.117487	-0.0771865
	19	-0.0747623	-0.181035	-0.0908085	0.0251941	0.327847
	2	0.0099116	0.581971	0.395694	-0.199358	0.255903	0.049841
	29	0.462479	-0.10428	-0.0535406	0.115912	0.138027	0.178674	0.122299
	30	0.411096	-0.0161183	0.117636	-0.0458155	-0.0414742	-0.0902282	0.32819	0.390034
	31	0.272436	-0.0948538	0.0469309	0.0542523	-0.160072	-0.176487	-0.0885925	0.581462	0.523384
	34	0.0551699	0.0202843	0.316833	0.330086	0.192741	0.147355	0.124525	0.260649	0.204808	0.184096
	36	-0.183103	0.125565	0.309008	-0.15051	0.0658925	0.245464	0.307622	0.214321	0.346942	0.470515	0.106896
	21	-0.0615328	0.176218	0.210834	-0.0237283	0.305664	0.127545	0.257975	0.178343	0.374652	0.198592	0.440786	0.4289
	20	0.049925	0.381702	0.542319	0.0950561	0.47188	0.278386	0.596397	0.122706	0.138457	-0.118433	0.306277	0.402943	0.46968
	22	0.205303	0.253055	0.436841	0.0132709	0.233193	-0.192785	0.271077	0.130799	0.226356	0.151551	0.518617	0.238699	0.563412	0.465842
	32	0.518287	0.109324	0.202708	-0.0578109	-0.00694055	-0.0661763	0.201745	0.383224	0.61616	0.635722	0.115042	0.453054	0.22455	0.190388	0.111025
	13	0.0783949	0.0317886	0.148389	0.277947	-0.234762	-0.0217025	-0.150715	0.226053	0.0886346	0.51241	0.204623	0.355612	0.267479	-0.00849153	0.367242	0.191574
	9	0.232175	-0.143532	-0.187114	-0.0106437	-0.0668191	-0.0882258	-0.157356	0.198952	0.209942	0.442523	-0.174718	0.37509	-0.0554439	-0.178174	-0.119861	0.528722	0.384449
	25	0.149157	0.292651	0.150261	0.00171858	0.1482	0.0230999	0.389366	0.248721	0.456558	0.359789	0.137931	0.576097	0.548081	0.387136	0.368015	0.480429	0.252935	0.25308
	35	0.373864	-0.22547	-0.115421	0.0938844	-0.0840676	-0.15694	-0.137375	0.491786	0.487847	0.653784	0.070655	0.137036	0.174541	-0.149113	0.0518071	0.539004	0.237612	0.40894	0.328367
	14	0.114062	0.018188	0.0156122	-0.0103675	-0.0362239	-0.117847	-0.0335496	0.194194	0.287619	0.470607	0.0633056	0.482283	0.394328	0.174633	0.171777	0.437542	0.597569	0.587214	0.508666	0.381475
	23	-0.124151	0.39397	0.441121	0.0203463	0.178084	0.154209	0.488119	0.056576	0.378263	0.148853	0.360922	0.59174	0.688256	0.61139	0.566196	0.183226	0.240627	-0.144796	0.510307	-0.00564928	0.151701
	27	0.244642	-0.120346	-0.00275836	0.176006	0.190664	0.112656	-0.00231393	0.37308	0.415576	0.540527	0.131777	0.332518	0.340035	0.130926	0.146365	0.481518	0.272963	0.332595	0.53946	0.746788	0.433091	0.222682
	5	0.0276913	0.100166	0.255881	0.0491573	0.116284	-0.0395756	0.24214	0.103792	0.398228	0.282099	0.589338	0.287395	0.526474	0.283233	0.631761	0.250226	0.225048	-0.0859105	0.206001	0.169679	0.0648026	0.564512	0.21517
	4	-0.027134	0.194307	0.407664	-0.16402	0.372447	0.443874	0.524447	0.175285	0.157669	-0.00465708	0.345518	0.413109	0.437622	0.606146	0.240435	0.362476	0.000667731	-0.0358456	0.277945	-0.0168823	0.127627	0.407451	0.16631	0.26485
	6	0.0253129	0.088628	0.340442	0.0374291	0.396935	0.165	0.33595	0.251838	0.281797	0.0945172	0.505694	0.218116	0.577125	0.415358	0.522564	0.1935	0.0713164	-0.215783	0.268475	0.10513	0.100525	0.511795	0.306751	0.503493	0.597854
	26	0.329583	-0.131856	0.139074	0.186794	0.0995215	-0.120548	0.0171738	0.433366	0.381654	0.659343	0.295567	0.338695	0.224712	-0.0740839	0.217013	0.647822	0.310349	0.528945	0.472737	0.648903	0.307988	0.102202	0.682157	0.305377	0.16717	0.27314
	15	0.20607	0.0464958	0.0360184	-0.105935	0.105532	0.0330202	0.108737	0.230451	0.386187	0.494046	0.0422648	0.52039	0.301007	0.0835619	0.0779957	0.576256	0.447599	0.634995	0.502227	0.466368	0.711293	0.118913	0.510807	0.151751	0.193898	0.114635	0.522146
	24	-0.0579395	0.507846	0.445317	0.0017112	0.335814	0.139772	0.585376	0.192798	0.227287	0.150144	0.417144	0.491076	0.624271	0.683591	0.582958	0.176301	0.153454	-0.23415	0.415174	-0.0594492	0.0569943	0.824702	0.223595	0.525823	0.481318	0.554493	0.122958	0.0893573
	7	-0.0444629	0.473064	0.504042	-0.158103	0.382967	0.0164134	0.660772	0.0375008	0.205159	-0.0123826	0.489213	0.338752	0.592272	0.64047	0.619302	0.201436	0.0381491	-0.232698	0.388068	-0.152642	0.0855314	0.630788	-0.0182608	0.486289	0.667355	0.699872	0.0989056	0.156826	0.699981
	8	-0.0993911	0.253319	0.269065	-0.050943	0.173662	-0.00133418	0.174407	-0.0237296	-0.114359	-0.0100663	0.385311	0.111057	0.386344	0.312535	0.479605	0.0154365	-0.0383857	-0.40868	0.0397167	-0.204033	-0.0886793	0.310449	0.00338784	0.550272	0.352556	0.570016	0.0572138	-0.0668013	0.524051	0.548579
	10	0.310965	-0.143179	0.148341	0.112958	0.00614074	0.0878664	0.00339689	0.406123	0.243333	0.300163	0.598831	0.153	0.379485	0.144098	0.367322	0.323784	0.310638	0.262795	0.07079	0.263689	0.304182	0.0883528	0.230736	0.331721	0.290189	0.358795	0.376986	0.314803	0.172892	0.310898	0.207985
	28	0.225796	0.210678	0.291642	0.123275	0.341622	-0.0304076	0.252945	0.309337	0.167437	0.320723	0.302353	0.304432	0.521375	0.41075	0.623964	0.402135	0.397182	0.23691	0.526749	0.363623	0.387976	0.392693	0.51981	0.383353	0.430073	0.543461	0.57455	0.324316	0.513178	0.459885	0.407914	0.378442
	16	0.226747	0.433154	0.340539	0.106895	0.215688	0.000945731	0.252245	0.271311	0.220993	0.374683	0.302806	0.378695	0.30974	0.425507	0.3017	0.63014	0.36619	0.307493	0.439987	0.231606	0.53915	0.19272	0.444206	0.26146	0.416299	0.299172	0.430255	0.486904	0.349701	0.308747	0.314707	0.399012	0.603905
	11	0.386384	0.199107	0.396696	0.102255	-0.0221932	-0.0967449	0.216152	0.163152	0.229825	0.253309	0.3165	0.261429	0.257917	0.364696	0.375248	0.635806	0.362032	0.339859	0.205218	0.244796	0.456084	0.135655	0.230153	0.312883	0.373313	0.308729	0.384759	0.525019	0.238942	0.372049	0.25875	0.600988	0.48173	0.694381
	12	0.0227422	0.239589	0.420939	0.0120419	0.132668	0.243472	0.473156	0.111487	0.194417	0.0668994	0.331936	0.386012	0.250727	0.536882	0.202823	0.452556	0.00988201	-0.0386428	0.180967	0.0174678	0.128018	0.262803	0.222319	0.366192	0.727242	0.402256	0.227604	0.17669	0.443945	0.470958	0.47567	0.373934	0.40931	0.622639	0.588553
		P=0.001 n=65		P=0.01, n=79		P=0.05, n=131
	Table S23. Summary of the 2009–2012 FHB resistance tests for DI, FDK, and DON, as well as for two stability traits. FHB resistance rankings are taken from the data presented in Table 4. [24].
	Genotype	DI			FDK			DON			Mean
		Mean	Variance	Stability	Mean	Variance	Stability	Mean	Variancie	Stability
	Rst/NBb	18	11	9	1	1	1	1	1	1	4.9
	SzD 5319	3	1	20	6	6	7	5	5	5	6.4
	GALLUS (SzD 8583)	7	7	8	2	3	4	8	14	14	7.4
	SzD 0016 S	1	4	16	9	7	6	10	9	9	7.9
	MIDAS	2	2	23	5	5	9	6	11	11	8.2
	Zu//Ré/NB/5/…	6	5	12	8	21	15	4	2	3	8.6
	Zu//Ré/Nba	25	25	18	3	4	3	2	3	2	9.3
	SzD 5501	8	10	7	14	12	12	14	8	7	10.2
	SzD 0016 F	9	8	6	7	10	14	13	13	13	10.3
	SzD 4511	5	3	13	25	18	22	7	6	6	11.7
	Ttj/RC103/3…	19	14	1	11	14	18	12	12	12	12.6
	Zu//Ré/NBb	21	19	33	4	17	13	3	4	4	13.1
	GK HOLLÓ	23	20	17	12	9	10	17	7	8	13.7
	Rst/Nba	11	26	3	10	8	2	26	25	27	15.2
	SzD 18364	10	13	4	17	11	8	29	30	30	16.9
	GK BÉKÉS	34	32	35	15	2	5	20	10	10	18.1
	SzD 5066	12	9	36	16	15	24	9	20	22	18.1
	SzD 6401	4	6	27	19	24	30	15	19	25	18.8
	GK PETUR	17	16	32	20	16	11	24	17	17	19
	SzD 5275	16	12	2	39	39	19	35	23	15	22.2
	Attila/3/./NB//./Sum2	32	28	30	18	22	21	21	16	18	22.9
	BALATON	28	24	22	29	29	33	11	15	16	23
	GK CSILLAG	36	29	26	24	25	25	18	21	20	24.9
	Be/SK 48.21// FHB 142	27	22	24	26	27	31	25	22	23	25.2
	GK FÉNY	35	37	37	13	23	28	16	18	21	25.2
	GK HATTYU	20	18	15	30	36	38	22	27	28	25.9
	RAINER	22	15	28	28	34	32	19	29	29	26.1
	GK SZALA	13	21	5	32	32	35	32	32	34	26.2
	SzD 6626	30	31	34	23	13	20	23	31	31	26.2
	SzD 5205	31	35	10	21	20	26	31	37	37	27.6
	SzD 5377	14	17	40	31	35	34	27	24	26	27.7
	SzD 6701	24	30	31	22	19	23	33	34	35	27.9
	GK HUNYAD	15	23	25	27	31	36	28	35	33	28.1
	GK ÉLET	40	38	38	37	28	17	30	28	19	30.4
	GK PIACOS	38	34	21	35	33	16	37	33	32	31
	GK KALÁSZ	39	33	39	33	26	27	38	26	24	32
	SzD 7257	26	27	19	34	37	37	39	39	39	33
	GK KAPOS	33	39	14	36	30	29	40	40	40	33.4
	SzD 5417	37	40	11	38	38	39	34	36	36	34.3
	SzD 6515	29	36	29	40	40	40	36	38	38	36.2
		20.5	20.5	20.5	20.5	20.5	20.5	20.5	20.5	20.5	20.5
	Dark green: very low risk up to 50% of the mean, Light green: 51-100% of the mean, Yellow: 101-150% of the mean, Orange: All above 150% Blue genotype highlighting: low to medium risk for all traits.
	Correlations		Disease index (DI)			FDK			DON
	Trait		Mean	Variance	Stability	Mean	Variance	Stability	Mean	Variance	Stability
	DI	Variance	0.917***
		Stability	0.412	0.335*
	FDK	Mean	0.517***	0.550***	0.194
		Variance	0.411*	0.433**	0.168	0.888***
		Stability	0.349*	0.393*	0.249	0.762***	0.875***
	DON	Mean	0.528***	0.668***	0.083	0.823***	0.668**	0.531***
		Variance	0.455**	0.624***	0.113	0.782***	0.685***	0.665***	0.901***
		Stability	0.402*	0.594***	0.113	0.710***	0.650***	0.691***	0.840***	0.977***
	*** P = 0-.001, ** = 0.01, * P = 0.05, Yellow: between trait and variance traits, Blue: relation between the variances to the three traits, Light green: Relations between stability of the three traits, and Dark green: correlations between the three traits.
	Table S24 Winter wheat resistance tests against FHB, Disease index % data for genotypes and years and inocula used. 2019-2021.
	Year	Inocula	GK Békés	GK Börzsöny	Altigo	GK Bakony	GK Szilárd	GK Kolozs	GK Bagó	GK Szereda	GK Magvető	GK Csillag	GK Déva	GK Csanád	GK Pilis	Genius	GK Megyer	Mean	Variance
	2019	Fg	22.5	17.5	12.5	15	12.5	15	15	15	12.5	30	12.5	12.5	27.5	3	6.5	15.3	49.2786
		Fc	12.5	10	10	10	7.5	10	15	11	7.5	7	5	7	12.5	1	5.5	8.76667	12.3167
		Fgmix	8.5	6.5	11	8.5	5	6.5	11	3	11	15	8.5	7.5	7.5	1	3	7.56667	13.3524
		Fcmix	7	3	5	6	4	4	9	4	8.5	10	2	3	6	1.75	1.75	5	7.16964
	2020	Fg	90	70	65	65	47.5	45	50	16.5	60	47.5	50	45	25	40	25	49.4333	362.852
		Fc	70	60	55	35	32.5	30	37.5	8	30	27.5	37.5	22.5	16	35	17.5	34.2667	279.96
		Fgmix	85	65	60	70	47.5	55	50	15.25	30	28.5	52.5	27.5	21	30	22.5	43.9833	429.843
		Fcmix	60	65	40	60	20	15	20	10.25	10	20	12.5	13.5	13.5	30	12.5	26.8167	388.933
	2021	Fg	17.5	20	12.5	22.5	17.5	17.5	22.5	22.5	20	12.5	12.5	15	10	12.5	17.5	16.8333	17.381
		Fc	22.5	32.5	50	37.5	45	55	32.5	70	30	25	17.5	25	27.5	17.5	45	35.5	222.5
		Fgmix	25	22.5	25	15	32.5	22.5	15	45	17.5	15	17.5	17.5	15	10	15	20.6667	77.2024
		Fcmix	25	20	40	20	40	32.5	20	42.5	22.5	17.5	17.5	17.5	15	12.5	20	24.1667	95.2381
		Mean	37.125	32.6667	32.16	30.375	25.9583	25.6667	24.7917	21.9167	21.625	21.2917	20.4583	17.7917	16.375	16.1875	15.9792	24.025	163.002
	LSD 5% Genotype																	5.41
	LSD 5% Epidemics																	4.84
	Variance		921.097	633.152	483.379	531.733	283.975	322.424	206.384	410.754	218.778	124.657	284.43	127.657	54.3239	201.217	142.778
	Table S25. Winter wheat resistance tests against FHB, FDK data (%) for genotypes and years and inocula used, 2019-2021.
	Year	Inoculum	Altigo	GK Kolozs	GK Magvető	GK Börzsöny	GK Békés	GK Szilárd	GK Szereda	GK Déva	GK Csillag	GK Csanád	GK Megyer	GK Bagó	GK Pilis	Genius	GK Bakony	Mean	Variance
	2019	Fg	2	1	4	7	6	4	4.5	4.5	8.5	0.6	1.6	2	6	0.1	1	3.52	6.45426
		Fc	3	2	1.5	7	7	5	2	2	1	0	1.25	1	0.25	0.1	1.5	2.30667	5.1294
		Fgmix	4.5	3.75	2	4	4	3.5	1.5	1.5	4	0.5	0.5	0	0.35	0.5	0.75	2.09	2.34148
		Fcmix	4	6	2	4	4	5	3.5	1.5	0.25	0.5	2	3	0.1	0.1	1.5	2.49667	3.3694
	2020	Fg	67.5	60	70	77.5	67.5	40	41	52.5	47.5	30	30	27.5	47.5	25	37.5	48.0667	264.079
		Fc	47.5	50	55	4	27.5	27.5	21.5	23.5	32.5	27.5	21.5	3	5	15	2	24.2	249.88
		Fgmix	50	42.5	42.5	17.5	52.5	30	26.5	27.5	12.5	25	5	8	6	5	2	23.5	245.424
		Fcmix	42.5	25	20	16	3	23.5	23	18.5	22.5	20	9	4	4	4	3	15.8667	73.6507
	2021	Fg	6	5.5	12.5	12.5	6.5	6	3	14	5	7.5	0.5	12.5	4	6	3	6.96667	16.5526
		Fc	22.5	30	13.5	15	5	15	22.5	5	8.5	13.5	5	10	5	10	8.5	12.6	48.9683
		Fgmix	6	8.5	12.5	12.5	6	8.5	8.5	6	7	6	2.5	7	3	6.5	1	6.76667	10.1647
		Fcmix	17.5	17.5	11	22.5	6	10	13.5	11.5	10	6	8.5	7.5	4	6	1	10.1667	28.5693
		Mean	22.75	20.9792	20.5417	16.625	16.25	14.8333	14.25	14	13.2708	11.425	7.27917	7.125	7.1	6.525	5.22917	13.2122	79.5485
	LSD 5% Genotype																	7.49
	LSD 5% Inoculum																	6.7
	Variance		531.068	419.414	519.066	403.778	469.568	152.697	158.75	224.818	199.744	129.658	85.867	55.5966	166.411	54.0566	107.676	245.211
	Table S26. Winter wheat resistance tests against FHB, DON data mg/kg for genotypes , years and inocula used, 2019-2021.
	Year	pooled sample, replicates	Altigo	GK Déva	GK Kolozs	GK Szereda	GK Csanád	GK Békés	GK Magvető	GK Csillag	GK Megyer	GK Bagó	GK Szilárd	GK Pilis	GK Börzsöny	GK Bakony	Genius	Mean
	2021	rep1	2.17383	1.92983	5.87822	1.79674	0.133092	4.2	1.3531	2.10729	0.887279	0.310548	0.998188	1.3531	4.9244	0.865097	1.50837	2.02794
		rep2.	1.79674	2.57311	2.10729	1.37528	0.155274	5	2.15165	2.4622	0.598913	1.19783	5.67858	1.86329	4.21457	0.354911	0.199638	2.11528
	2020	rep1	106.95	63.7947	43.68	31.93	43.3743	48.0262	38.1764	29.8335	32.76	43.9203	26.9943	21.6216	22.19	13.104	13.5408	38.6597
		rep2.	96.82	73.0986	85.591	79.83	70.7617	72.2686	69.5823	65.5201	59.8198	28.3265	43.1122	38.3511	33.22	16.1398	15.6593	56.5401
	2019	rep1	7.48389	2.16201	8.77278	6.40288	17.8158	1.33047	7.71256	11.6	3.36775	19.4373	5.88317	7.06812	1.80861	6.79787	1.9957	7.30926
		rep2.	14.1154	21.3914	11.6208	28.6051	12.0366	2.61936	6.25736	11.8495	10.6022	6.13263	14.3233	9.60432	10.2903	7.50468	4.07456	11.4018
		Mean	38.2233	27.4916	26.275	24.99	24.0461	22.2408	20.8722	20.5621	18.006	16.5542	16.165	13.3103	12.7747	7.46106	6.16306	19.6757
	LSD 5% Genotypes																	6.47
	LSD 5% Epidemics																	8.16
	Variance		2461.9	1070.21	1068.5	901.944	776.314	922.526	758.066	586.318	566.246	300.817	258.506	204.565	153.598	40.3218	44.7134
